# Supplementary material for: Crystal structure of [N,N′-bis­(4-methyl­phen­yl)-1,2-di­phenyl­ethane-1,2-di­imine-κ2 N,N′]di­chlorido­palladium(II) methanol monosolvate
Source: Acta Crystallogr E Crystallogr Commun. 2015 Aug 15;71(Pt 9):m164–5. doi: 10.1107/S2056989015014851 (PMC4555432; doi:10.1107/S2056989015014851)
Supplement: Supplementary file 1 [file e-71-0m164-sup1.cif]

##############################################################################
#                                                                            #
# This CIF contains the data in a paper accepted for publication in          #
# Acta Crystallographica Section E. It conforms to the requirements of       #
# Notes for Authors for Acta Crystallographica Section E, and has been       #
# peer reviewed under the auspices of the IUCr Commission on Journals.       #
#                                                                            #
# Full details of the Crystallographic Information File format               #
# are given in the paper "The Crystallographic Information File (CIF):       #
# a New Standard Archive File for Crystallography" by S. R. Hall, F. H.      #
# Allen and I. D. Brown [Acta Cryst. (1991), A47, 655-685].                  #
#                                                                            #
# The current version of the core CIF dictionary is obtainable from          #
# ftp://ftp.iucr.org/pub/cif_core.dic.                                       #
#                                                                            #
# Software is freely available for graphical display of the structure(s)     #
# in this CIF. For information consult the CIF software page                 #
# http://www.iucr.org/resources/cif/software.                                #
#                                                                            #
# This file may be used for bona fide research purposes within the           #
# scientific community so long as proper attribution is given to the journal # 
# article from which it was obtained.                                        #
#                                                                            #
##############################################################################
data_I
_database_code_depnum_ccdc_archive 'CCDC 1417572'
_audit_creation_method     SHELXL-97
_chemical_name_systematic
;
[<i>N</i>,<i>N</i>'-Bis(4-methylphenyl)-1,2-diphenylethane-1,2-\
diimine-\k^2^<i>N</i>,<i>N</i>']dichloridopalladium(II) methanol monosolvate
;
_chemical_name_common     ?
_chemical_formula_moiety     'C28 H24 Cl2 N2 Pd, C H4 O'
_chemical_formula_sum     'C29 H28 Cl2 N2 O Pd'
_chemical_formula_iupac     '[Pd Cl2 (C28 H24 N2)], C H4 O'
_chemical_formula_weight     597.83
_chemical_melting_point     ?
_symmetry_cell_setting     triclinic
_symmetry_space_group_name_H-M     'P -1'
_symmetry_space_group_name_Hall     '-P 1'
loop_
    _symmetry_equiv_pos_as_xyz
    'x, y, z'
    '-x, -y, -z'
_cell_length_a     8.8213(3)
_cell_length_b     12.3364(3)
_cell_length_c     12.7697(4)
_cell_angle_alpha     108.992(2)
_cell_angle_beta     93.900(3)
_cell_angle_gamma     92.457(3)
_cell_volume     1307.83(7)
_cell_formula_units_Z     2
_cell_measurement_reflns_used     4900
_cell_measurement_theta_min     2.75
_cell_measurement_theta_max     27.52
_cell_measurement_temperature     90.0(5)
_exptl_crystal_description     'plate'
_exptl_crystal_colour     'orange'
_exptl_crystal_size_max     0.18
_exptl_crystal_size_mid     0.10
_exptl_crystal_size_min     0.06
_exptl_crystal_density_diffrn     1.518
_exptl_crystal_density_meas     ?
_exptl_crystal_density_method     'not measured'
_exptl_crystal_F_000     608
_exptl_absorpt_coefficient_mu     0.939
_exptl_absorpt_correction_type     multi-scan
_exptl_absorpt_process_details
;
(<i>SADABS</i>; Bruker, 2014)
;
_exptl_absorpt_correction_T_min     0.8309
_exptl_absorpt_correction_T_max     0.9458
_exptl_special_details     ?
_diffrn_ambient_temperature     90.0(5)
_diffrn_radiation_type     MoK\a
_diffrn_radiation_wavelength     0.71073
_diffrn_radiation_source     'fine-focus sealed tube'
_diffrn_radiation_monochromator     'TRIUMPH curved graphite'
_diffrn_measurement_device_type     'Bruker Kappa APEXII DUO CCD'
_diffrn_measurement_method     '\f and \w scans'
_diffrn_detector_area_resol_mean     ?
_diffrn_reflns_number     12258
_diffrn_reflns_av_R_equivalents     0.0321
_diffrn_reflns_av_sigmaI/netI     0.0536
_diffrn_reflns_theta_min     1.69
_diffrn_reflns_theta_max     27.52
_diffrn_reflns_theta_full     25.00
_diffrn_measured_fraction_theta_max     0.990
_diffrn_measured_fraction_theta_full     0.993
_diffrn_reflns_limit_h_min     -11
_diffrn_reflns_limit_h_max     11
_diffrn_reflns_limit_k_min     -16
_diffrn_reflns_limit_k_max     16
_diffrn_reflns_limit_l_min     -16
_diffrn_reflns_limit_l_max     16
_refine_special_details
;
Refinement of <i>F</i>^2^ against ALL reflections. The weighted <i>R</i>-factor
<i>wR</i> and goodness of fit <i>S</i> are based on <i>F</i>^2^, conventional
<i>R</i>-factors <i>R</i> are based on <i>F</i>, with <i>F</i> set to zero for
negative <i>F</i>^2^. The threshold expression of <i>F</i>^2^ >
\s(<i>F</i>^2^) is used only for calculating <i>R</i>-factors(gt) <i>etc</i>.
and is not relevant to the choice of reflections for refinement.
<i>R</i>-factors based on <i>F</i>^2^ are statistically about twice as large
as those based on <i>F</i>, and <i>R</i>- factors based on ALL data will be
even larger.
;
_reflns_number_total     5965
_reflns_number_gt     5026
_reflns_threshold_expression     I>2\s(I)
_refine_ls_structure_factor_coef     Fsqd
_refine_ls_matrix_type     full
_refine_ls_R_factor_all     0.0430
_refine_ls_R_factor_gt     0.0313
_refine_ls_wR_factor_gt     0.0617
_refine_ls_wR_factor_ref     0.0660
_refine_ls_goodness_of_fit_ref     1.024
_refine_ls_restrained_S_all     1.024
_refine_ls_number_reflns     5965
_refine_ls_number_parameters     322
_refine_ls_number_restraints     1
_refine_ls_hydrogen_treatment     mixed
_refine_ls_weighting_scheme     calc
_refine_ls_weighting_details
         'calc w=1/[\s^2^(Fo^2^)+(0.0243P)^2^+0.2447P] where P=(Fo^2^+2Fc^2^)/3'
_atom_sites_solution_hydrogens     geom
_atom_sites_solution_primary     direct
_atom_sites_solution_secondary     difmap
_refine_ls_shift/su_max     0.002
_refine_ls_shift/su_mean     0.000
_refine_diff_density_max     0.574
_refine_diff_density_min     -0.637
_refine_ls_extinction_method     none
_refine_ls_extinction_coef     ?
loop_
    _atom_type_symbol
    _atom_type_description
    _atom_type_scat_dispersion_real
    _atom_type_scat_dispersion_imag
    _atom_type_scat_source
    'C' 'C' 0.0033 0.0016
                         'International Tables Vol C Tables 4.2.6.8 and 6.1.1.4'
    'H' 'H' 0.0000 0.0000
                         'International Tables Vol C Tables 4.2.6.8 and 6.1.1.4'
    'N' 'N' 0.0061 0.0033
                         'International Tables Vol C Tables 4.2.6.8 and 6.1.1.4'
    'Cl' 'Cl' 0.1484 0.1585
                         'International Tables Vol C Tables 4.2.6.8 and 6.1.1.4'
    'Pd' 'Pd' -0.9988 1.0072
                         'International Tables Vol C Tables 4.2.6.8 and 6.1.1.4'
    'O' 'O' 0.0106 0.0060
                         'International Tables Vol C Tables 4.2.6.8 and 6.1.1.4'
_computing_data_collection
;
APEX2 (Bruker, 2014)
;
_computing_cell_refinement
;
SAINT (Bruker, 2014)
;
_computing_data_reduction
;
SAINT (Bruker, 2014)
;
_computing_structure_solution
;
SHELXS97 (Sheldrick, 2008)
;
_computing_structure_refinement
;
SHELXL97 (Sheldrick, 2008)
;
_computing_molecular_graphics
;
ORTEP-3 for Windows (Farrugia, 2012)
;
_computing_publication_material
;
SHELXL97 (Sheldrick, 2008)
;
loop_
    _atom_site_type_symbol
    _atom_site_label
    _atom_site_fract_x
    _atom_site_fract_y
    _atom_site_fract_z
    _atom_site_U_iso_or_equiv
    _atom_site_adp_type
    _atom_site_calc_flag
    _atom_site_refinement_flags
    _atom_site_occupancy
    _atom_site_symmetry_multiplicity
    _atom_site_disorder_assembly
    _atom_site_disorder_group
    Pd Pd1 0.72678(2) 0.502582(15) 0.508729(15) 0.00896(6) Uani d . 1 1 . .
    Cl Cl1 0.66581(7) 0.51705(5) 0.33726(5) 0.01389(13) Uani d . 1 1 . .
    Cl Cl2 0.78558(7) 0.31784(5) 0.42450(5) 0.01609(14) Uani d . 1 1 . .
    N N1 0.7550(2) 0.49790(16) 0.66557(16) 0.0092(4) Uani d . 1 1 . .
    N N2 0.6911(2) 0.66555(16) 0.59660(16) 0.0102(4) Uani d . 1 1 . .
    C C1 0.7157(3) 0.5882(2) 0.7421(2) 0.0109(5) Uani d . 1 1 . .
    C C2 0.6855(3) 0.6871(2) 0.7029(2) 0.0114(5) Uani d . 1 1 . .
    C C3 0.8034(3) 0.39982(19) 0.69323(19) 0.0110(5) Uani d . 1 1 . .
    C C4 0.9500(3) 0.3682(2) 0.67176(19) 0.0125(5) Uani d . 1 1 . .
    H H4 1.0122 0.4074 0.6357 0.015 Uiso calc R 1 1 . .
    C C5 1.0047(3) 0.2789(2) 0.7035(2) 0.0151(5) Uani d . 1 1 . .
    H H5 1.1058 0.2580 0.6900 0.018 Uiso calc R 1 1 . .
    C C6 0.9146(3) 0.2192(2) 0.7545(2) 0.0150(5) Uani d . 1 1 . .
    C C7 0.7650(3) 0.2482(2) 0.7692(2) 0.0163(6) Uani d . 1 1 . .
    H H7 0.7002 0.2054 0.8002 0.020 Uiso calc R 1 1 . .
    C C8 0.7082(3) 0.3385(2) 0.7394(2) 0.0130(5) Uani d . 1 1 . .
    H H8 0.6060 0.3578 0.7505 0.016 Uiso calc R 1 1 . .
    C C9 0.9798(3) 0.1291(2) 0.7979(2) 0.0226(6) Uani d . 1 1 . .
    H H9A 1.0674 0.0985 0.7573 0.034 Uiso calc R 1 1 . .
    H H9B 0.9018 0.0667 0.7874 0.034 Uiso calc R 1 1 . .
    H H9C 1.0126 0.1639 0.8773 0.034 Uiso calc R 1 1 . .
    C C10 0.7048(3) 0.59987(19) 0.8604(2) 0.0112(5) Uani d . 1 1 . .
    C C11 0.8257(3) 0.5791(2) 0.9252(2) 0.0142(5) Uani d . 1 1 . .
    H H11 0.9185 0.5560 0.8937 0.017 Uiso calc R 1 1 . .
    C C12 0.8109(3) 0.5920(2) 1.0360(2) 0.0186(6) Uani d . 1 1 . .
    H H12 0.8943 0.5789 1.0805 0.022 Uiso calc R 1 1 . .
    C C13 0.6756(3) 0.6238(2) 1.0820(2) 0.0212(6) Uani d . 1 1 . .
    H H13 0.6658 0.6318 1.1577 0.025 Uiso calc R 1 1 . .
    C C14 0.5547(3) 0.6441(2) 1.0180(2) 0.0184(6) Uani d . 1 1 . .
    H H14 0.4616 0.6654 1.0496 0.022 Uiso calc R 1 1 . .
    C C15 0.5689(3) 0.6334(2) 0.9075(2) 0.0155(5) Uani d . 1 1 . .
    H H15 0.4862 0.6488 0.8641 0.019 Uiso calc R 1 1 . .
    C C16 0.6638(3) 0.8028(2) 0.78122(19) 0.0117(5) Uani d . 1 1 . .
    C C17 0.5369(3) 0.8595(2) 0.7631(2) 0.0158(5) Uani d . 1 1 . .
    H H17 0.4630 0.8228 0.7029 0.019 Uiso calc R 1 1 . .
    C C18 0.5185(3) 0.9697(2) 0.8332(2) 0.0192(6) Uani d . 1 1 . .
    H H18 0.4316 1.0084 0.8210 0.023 Uiso calc R 1 1 . .
    C C19 0.6264(3) 1.0236(2) 0.9210(2) 0.0211(6) Uani d . 1 1 . .
    H H19 0.6145 1.0997 0.9681 0.025 Uiso calc R 1 1 . .
    C C20 0.7514(3) 0.9665(2) 0.9400(2) 0.0192(6) Uani d . 1 1 . .
    H H20 0.8244 1.0031 1.0010 0.023 Uiso calc R 1 1 . .
    C C21 0.7709(3) 0.8564(2) 0.8709(2) 0.0155(5) Uani d . 1 1 . .
    H H21 0.8568 0.8175 0.8844 0.019 Uiso calc R 1 1 . .
    C C22 0.6995(3) 0.75880(19) 0.55233(19) 0.0107(5) Uani d . 1 1 . .
    C C23 0.5828(3) 0.7719(2) 0.4801(2) 0.0130(5) Uani d . 1 1 . .
    H H23 0.4960 0.7188 0.4581 0.016 Uiso calc R 1 1 . .
    C C24 0.5944(3) 0.8638(2) 0.4402(2) 0.0141(5) Uani d . 1 1 . .
    H H24 0.5146 0.8734 0.3908 0.017 Uiso calc R 1 1 . .
    C C25 0.7211(3) 0.9422(2) 0.4715(2) 0.0136(5) Uani d . 1 1 . .
    C C26 0.8371(3) 0.9256(2) 0.5424(2) 0.0149(5) Uani d . 1 1 . .
    H H26 0.9243 0.9783 0.5640 0.018 Uiso calc R 1 1 . .
    C C27 0.8288(3) 0.8339(2) 0.5825(2) 0.0135(5) Uani d . 1 1 . .
    H H27 0.9101 0.8227 0.6298 0.016 Uiso calc R 1 1 . .
    C C28 0.7325(3) 1.0438(2) 0.4304(2) 0.0200(6) Uani d . 1 1 . .
    H H28A 0.8004 1.0280 0.3704 0.030 Uiso calc R 1 1 . .
    H H28B 0.7734 1.1122 0.4917 0.030 Uiso calc R 1 1 . .
    H H28C 0.6311 1.0572 0.4026 0.030 Uiso calc R 1 1 . .
    O O1 0.9588(2) 0.31675(18) 0.21549(16) 0.0275(5) Uani d D 1 1 . .
    H H10H 0.916(4) 0.333(3) 0.274(2) 0.041 Uiso d D 1 1 . .
    C C29 0.8406(3) 0.2883(3) 0.1302(2) 0.0322(8) Uani d . 1 1 . .
    H H29A 0.7635 0.2362 0.1441 0.048 Uiso calc R 1 1 . .
    H H29B 0.8815 0.2505 0.0589 0.048 Uiso calc R 1 1 . .
    H H29C 0.7942 0.3584 0.1281 0.048 Uiso calc R 1 1 . .
loop_
    _atom_site_aniso_label
    _atom_site_aniso_U_11
    _atom_site_aniso_U_22
    _atom_site_aniso_U_33
    _atom_site_aniso_U_12
    _atom_site_aniso_U_13
    _atom_site_aniso_U_23
    Pd1 0.01082(10) 0.00890(9) 0.00697(10) -0.00045(7) 0.00080(7) 0.00251(7)
    Cl1 0.0166(3) 0.0163(3) 0.0086(3) 0.0014(2) -0.0004(2) 0.0042(2)
    Cl2 0.0252(4) 0.0101(3) 0.0123(3) 0.0019(2) 0.0020(3) 0.0027(2)
    N1 0.0083(10) 0.0103(10) 0.0096(10) -0.0003(8) 0.0001(8) 0.0045(8)
    N2 0.0105(10) 0.0094(10) 0.0110(10) 0.0014(8) 0.0002(8) 0.0037(8)
    C1 0.0070(12) 0.0140(12) 0.0120(12) -0.0020(9) -0.0010(9) 0.0055(10)
    C2 0.0091(12) 0.0126(12) 0.0123(12) 0.0010(9) 0.0012(9) 0.0037(10)
    C3 0.0153(13) 0.0085(11) 0.0076(12) 0.0006(9) -0.0016(9) 0.0010(10)
    C4 0.0135(13) 0.0141(12) 0.0084(12) 0.0003(10) 0.0008(10) 0.0018(10)
    C5 0.0147(13) 0.0171(13) 0.0103(13) 0.0046(10) 0.0010(10) -0.0001(10)
    C6 0.0247(15) 0.0090(12) 0.0095(12) 0.0046(10) -0.0028(10) 0.0012(10)
    C7 0.0227(15) 0.0134(13) 0.0132(13) -0.0013(11) 0.0033(11) 0.0049(11)
    C8 0.0138(13) 0.0131(12) 0.0106(12) -0.0003(10) 0.0001(10) 0.0021(10)
    C9 0.0314(16) 0.0203(14) 0.0182(15) 0.0105(12) 0.0013(12) 0.0083(12)
    C10 0.0138(13) 0.0089(12) 0.0107(12) -0.0005(9) 0.0001(10) 0.0034(10)
    C11 0.0149(13) 0.0133(12) 0.0146(13) 0.0036(10) 0.0001(10) 0.0051(10)
    C12 0.0244(15) 0.0172(14) 0.0121(13) -0.0012(11) -0.0066(11) 0.0038(11)
    C13 0.0306(16) 0.0221(14) 0.0113(13) -0.0031(12) 0.0034(12) 0.0066(11)
    C14 0.0190(14) 0.0204(14) 0.0150(14) -0.0001(11) 0.0052(11) 0.0041(11)
    C15 0.0183(14) 0.0142(13) 0.0142(13) 0.0002(10) -0.0001(10) 0.0053(11)
    C16 0.0159(13) 0.0110(12) 0.0087(12) 0.0009(10) 0.0025(10) 0.0036(10)
    C17 0.0188(14) 0.0179(13) 0.0114(13) 0.0026(10) 0.0016(10) 0.0057(11)
    C18 0.0222(15) 0.0187(14) 0.0194(14) 0.0086(11) 0.0055(11) 0.0084(12)
    C19 0.0324(17) 0.0136(13) 0.0165(14) 0.0031(12) 0.0103(12) 0.0023(11)
    C20 0.0252(15) 0.0165(13) 0.0124(13) -0.0042(11) 0.0004(11) 0.0010(11)
    C21 0.0182(14) 0.0166(13) 0.0127(13) 0.0018(10) 0.0011(10) 0.0062(11)
    C22 0.0162(13) 0.0079(11) 0.0085(12) 0.0031(9) 0.0045(10) 0.0023(9)
    C23 0.0132(13) 0.0139(12) 0.0105(12) 0.0011(10) 0.0014(10) 0.0021(10)
    C24 0.0138(13) 0.0173(13) 0.0119(13) 0.0056(10) 0.0008(10) 0.0052(11)
    C25 0.0179(13) 0.0119(12) 0.0125(13) 0.0044(10) 0.0063(10) 0.0046(10)
    C26 0.0148(13) 0.0138(13) 0.0170(14) -0.0003(10) 0.0031(10) 0.0063(11)
    C27 0.0138(13) 0.0178(13) 0.0093(12) 0.0002(10) -0.0004(10) 0.0053(10)
    C28 0.0232(15) 0.0182(14) 0.0243(15) 0.0064(11) 0.0077(12) 0.0129(12)
    O1 0.0199(11) 0.0366(12) 0.0214(11) 0.0001(9) 0.0066(9) 0.0027(10)
    C29 0.0231(17) 0.0367(18) 0.0260(17) -0.0004(13) 0.0067(13) -0.0050(14)
_geom_special_details
;
All e.s.d.'s (except the e.s.d. in the dihedral angle between two l.s. planes)
are estimated using the full covariance matrix. The cell e.s.d.'s are taken
into account individually in the estimation of e.s.d.'s in distances, angles
and torsion angles; correlations between e.s.d.'s in cell parameters are only
used when they are defined by crystal symmetry. An approximate (isotropic)
treatment of cell e.s.d.'s is used for estimating e.s.d.'s involving l.s.
planes.
;
loop_
    _geom_bond_atom_site_label_1
    _geom_bond_atom_site_label_2
    _geom_bond_site_symmetry_2
    _geom_bond_distance
    _geom_bond_publ_flag
    Pd1 N2 . 2.0086(19) ?
    Pd1 N1 . 2.0211(19) ?
    Pd1 Cl2 . 2.2807(6) ?
    Pd1 Cl1 . 2.2842(6) ?
    N1 C1 . 1.299(3) ?
    N1 C3 . 1.440(3) ?
    N2 C2 . 1.300(3) ?
    N2 C22 . 1.439(3) ?
    C1 C10 . 1.480(3) ?
    C1 C2 . 1.489(3) ?
    C2 C16 . 1.481(3) ?
    C3 C4 . 1.386(3) ?
    C3 C8 . 1.390(3) ?
    C4 C5 . 1.386(3) ?
    C4 H4 . 0.9500 ?
    C5 C6 . 1.389(3) ?
    C5 H5 . 0.9500 ?
    C6 C7 . 1.392(4) ?
    C6 C9 . 1.512(3) ?
    C7 C8 . 1.390(3) ?
    C7 H7 . 0.9500 ?
    C8 H8 . 0.9500 ?
    C9 H9A . 0.9800 ?
    C9 H9B . 0.9800 ?
    C9 H9C . 0.9800 ?
    C10 C11 . 1.389(3) ?
    C10 C15 . 1.396(3) ?
    C11 C12 . 1.387(3) ?
    C11 H11 . 0.9500 ?
    C12 C13 . 1.382(4) ?
    C12 H12 . 0.9500 ?
    C13 C14 . 1.380(4) ?
    C13 H13 . 0.9500 ?
    C14 C15 . 1.388(3) ?
    C14 H14 . 0.9500 ?
    C15 H15 . 0.9500 ?
    C16 C17 . 1.390(4) ?
    C16 C21 . 1.396(3) ?
    C17 C18 . 1.386(4) ?
    C17 H17 . 0.9500 ?
    C18 C19 . 1.386(4) ?
    C18 H18 . 0.9500 ?
    C19 C20 . 1.383(4) ?
    C19 H19 . 0.9500 ?
    C20 C21 . 1.383(4) ?
    C20 H20 . 0.9500 ?
    C21 H21 . 0.9500 ?
    C22 C23 . 1.386(3) ?
    C22 C27 . 1.387(3) ?
    C23 C24 . 1.388(3) ?
    C23 H23 . 0.9500 ?
    C24 C25 . 1.392(3) ?
    C24 H24 . 0.9500 ?
    C25 C26 . 1.386(4) ?
    C25 C28 . 1.511(3) ?
    C26 C27 . 1.387(3) ?
    C26 H26 . 0.9500 ?
    C27 H27 . 0.9500 ?
    C28 H28A . 0.9800 ?
    C28 H28B . 0.9800 ?
    C28 H28C . 0.9800 ?
    O1 C29 . 1.400(4) ?
    O1 H10H . 0.831(17) ?
    C29 H29A . 0.9800 ?
    C29 H29B . 0.9800 ?
    C29 H29C . 0.9800 ?
loop_
    _geom_angle_atom_site_label_1
    _geom_angle_atom_site_label_2
    _geom_angle_atom_site_label_3
    _geom_angle_site_symmetry_1
    _geom_angle_site_symmetry_3
    _geom_angle
    _geom_angle_publ_flag
    N2 Pd1 N1 . . 79.13(8) ?
    N2 Pd1 Cl2 . . 173.82(6) ?
    N1 Pd1 Cl2 . . 95.67(6) ?
    N2 Pd1 Cl1 . . 96.49(6) ?
    N1 Pd1 Cl1 . . 172.74(6) ?
    Cl2 Pd1 Cl1 . . 89.02(2) ?
    C1 N1 C3 . . 120.6(2) ?
    C1 N1 Pd1 . . 115.20(17) ?
    C3 N1 Pd1 . . 124.03(15) ?
    C2 N2 C22 . . 119.9(2) ?
    C2 N2 Pd1 . . 115.61(16) ?
    C22 N2 Pd1 . . 123.53(15) ?
    N1 C1 C10 . . 125.8(2) ?
    N1 C1 C2 . . 114.2(2) ?
    C10 C1 C2 . . 120.0(2) ?
    N2 C2 C16 . . 123.2(2) ?
    N2 C2 C1 . . 114.7(2) ?
    C16 C2 C1 . . 121.9(2) ?
    C4 C3 C8 . . 120.8(2) ?
    C4 C3 N1 . . 117.3(2) ?
    C8 C3 N1 . . 121.9(2) ?
    C3 C4 C5 . . 119.2(2) ?
    C3 C4 H4 . . 120.4 ?
    C5 C4 H4 . . 120.4 ?
    C4 C5 C6 . . 121.3(2) ?
    C4 C5 H5 . . 119.4 ?
    C6 C5 H5 . . 119.4 ?
    C5 C6 C7 . . 118.3(2) ?
    C5 C6 C9 . . 120.8(2) ?
    C7 C6 C9 . . 120.8(2) ?
    C8 C7 C6 . . 121.4(2) ?
    C8 C7 H7 . . 119.3 ?
    C6 C7 H7 . . 119.3 ?
    C3 C8 C7 . . 118.8(2) ?
    C3 C8 H8 . . 120.6 ?
    C7 C8 H8 . . 120.6 ?
    C6 C9 H9A . . 109.5 ?
    C6 C9 H9B . . 109.5 ?
    H9A C9 H9B . . 109.5 ?
    C6 C9 H9C . . 109.5 ?
    H9A C9 H9C . . 109.5 ?
    H9B C9 H9C . . 109.5 ?
    C11 C10 C15 . . 119.5(2) ?
    C11 C10 C1 . . 121.9(2) ?
    C15 C10 C1 . . 118.6(2) ?
    C12 C11 C10 . . 119.9(2) ?
    C12 C11 H11 . . 120.0 ?
    C10 C11 H11 . . 120.0 ?
    C13 C12 C11 . . 120.4(3) ?
    C13 C12 H12 . . 119.8 ?
    C11 C12 H12 . . 119.8 ?
    C14 C13 C12 . . 120.0(2) ?
    C14 C13 H13 . . 120.0 ?
    C12 C13 H13 . . 120.0 ?
    C13 C14 C15 . . 120.2(3) ?
    C13 C14 H14 . . 119.9 ?
    C15 C14 H14 . . 119.9 ?
    C14 C15 C10 . . 119.9(2) ?
    C14 C15 H15 . . 120.0 ?
    C10 C15 H15 . . 120.0 ?
    C17 C16 C21 . . 119.8(2) ?
    C17 C16 C2 . . 119.3(2) ?
    C21 C16 C2 . . 120.8(2) ?
    C18 C17 C16 . . 119.9(2) ?
    C18 C17 H17 . . 120.1 ?
    C16 C17 H17 . . 120.1 ?
    C19 C18 C17 . . 120.2(3) ?
    C19 C18 H18 . . 119.9 ?
    C17 C18 H18 . . 119.9 ?
    C20 C19 C18 . . 119.9(2) ?
    C20 C19 H19 . . 120.1 ?
    C18 C19 H19 . . 120.1 ?
    C19 C20 C21 . . 120.5(3) ?
    C19 C20 H20 . . 119.8 ?
    C21 C20 H20 . . 119.8 ?
    C20 C21 C16 . . 119.7(3) ?
    C20 C21 H21 . . 120.1 ?
    C16 C21 H21 . . 120.1 ?
    C23 C22 C27 . . 121.0(2) ?
    C23 C22 N2 . . 120.8(2) ?
    C27 C22 N2 . . 118.1(2) ?
    C22 C23 C24 . . 119.1(2) ?
    C22 C23 H23 . . 120.5 ?
    C24 C23 H23 . . 120.5 ?
    C23 C24 C25 . . 121.1(2) ?
    C23 C24 H24 . . 119.5 ?
    C25 C24 H24 . . 119.5 ?
    C26 C25 C24 . . 118.5(2) ?
    C26 C25 C28 . . 120.3(2) ?
    C24 C25 C28 . . 121.2(2) ?
    C25 C26 C27 . . 121.5(2) ?
    C25 C26 H26 . . 119.2 ?
    C27 C26 H26 . . 119.2 ?
    C26 C27 C22 . . 118.8(2) ?
    C26 C27 H27 . . 120.6 ?
    C22 C27 H27 . . 120.6 ?
    C25 C28 H28A . . 109.5 ?
    C25 C28 H28B . . 109.5 ?
    H28A C28 H28B . . 109.5 ?
    C25 C28 H28C . . 109.5 ?
    H28A C28 H28C . . 109.5 ?
    H28B C28 H28C . . 109.5 ?
    C29 O1 H10H . . 105(2) ?
    O1 C29 H29A . . 109.5 ?
    O1 C29 H29B . . 109.5 ?
    H29A C29 H29B . . 109.5 ?
    O1 C29 H29C . . 109.5 ?
    H29A C29 H29C . . 109.5 ?
    H29B C29 H29C . . 109.5 ?
loop_
    _geom_torsion_atom_site_label_1
    _geom_torsion_atom_site_label_2
    _geom_torsion_atom_site_label_3
    _geom_torsion_atom_site_label_4
    _geom_torsion_site_symmetry_1
    _geom_torsion_site_symmetry_2
    _geom_torsion_site_symmetry_3
    _geom_torsion_site_symmetry_4
    _geom_torsion
    _geom_torsion_publ_flag
    N2 Pd1 N1 C1 . . . . 10.15(16) ?
    Cl2 Pd1 N1 C1 . . . . -173.22(16) ?
    N2 Pd1 N1 C3 . . . . -174.59(18) ?
    Cl2 Pd1 N1 C3 . . . . 2.04(17) ?
    N1 Pd1 N2 C2 . . . . -7.07(17) ?
    Cl1 Pd1 N2 C2 . . . . 167.06(16) ?
    N1 Pd1 N2 C22 . . . . 161.36(19) ?
    Cl1 Pd1 N2 C22 . . . . -24.50(18) ?
    C3 N1 C1 C10 . . . . -4.4(3) ?
    Pd1 N1 C1 C10 . . . . 171.05(18) ?
    C3 N1 C1 C2 . . . . 173.36(19) ?
    Pd1 N1 C1 C2 . . . . -11.2(2) ?
    C22 N2 C2 C16 . . . . 9.6(3) ?
    Pd1 N2 C2 C16 . . . . 178.51(18) ?
    C22 N2 C2 C1 . . . . -165.5(2) ?
    Pd1 N2 C2 C1 . . . . 3.3(3) ?
    N1 C1 C2 N2 . . . . 5.3(3) ?
    C10 C1 C2 N2 . . . . -176.8(2) ?
    N1 C1 C2 C16 . . . . -170.0(2) ?
    C10 C1 C2 C16 . . . . 7.9(3) ?
    C1 N1 C3 C4 . . . . -119.0(2) ?
    Pd1 N1 C3 C4 . . . . 66.0(3) ?
    C1 N1 C3 C8 . . . . 61.1(3) ?
    Pd1 N1 C3 C8 . . . . -113.9(2) ?
    C8 C3 C4 C5 . . . . -4.1(4) ?
    N1 C3 C4 C5 . . . . 176.0(2) ?
    C3 C4 C5 C6 . . . . 1.1(4) ?
    C4 C5 C6 C7 . . . . 2.6(4) ?
    C4 C5 C6 C9 . . . . -174.5(2) ?
    C5 C6 C7 C8 . . . . -3.5(4) ?
    C9 C6 C7 C8 . . . . 173.6(2) ?
    C4 C3 C8 C7 . . . . 3.3(4) ?
    N1 C3 C8 C7 . . . . -176.8(2) ?
    C6 C7 C8 C3 . . . . 0.6(4) ?
    N1 C1 C10 C11 . . . . 54.0(3) ?
    C2 C1 C10 C11 . . . . -123.6(3) ?
    N1 C1 C10 C15 . . . . -126.3(3) ?
    C2 C1 C10 C15 . . . . 56.1(3) ?
    C15 C10 C11 C12 . . . . -0.2(3) ?
    C1 C10 C11 C12 . . . . 179.5(2) ?
    C10 C11 C12 C13 . . . . 1.0(4) ?
    C11 C12 C13 C14 . . . . -0.7(4) ?
    C12 C13 C14 C15 . . . . -0.4(4) ?
    C13 C14 C15 C10 . . . . 1.2(4) ?
    C11 C10 C15 C14 . . . . -0.9(3) ?
    C1 C10 C15 C14 . . . . 179.4(2) ?
    N2 C2 C16 C17 . . . . 56.3(3) ?
    C1 C2 C16 C17 . . . . -128.8(2) ?
    N2 C2 C16 C21 . . . . -122.0(3) ?
    C1 C2 C16 C21 . . . . 52.8(3) ?
    C21 C16 C17 C18 . . . . 1.0(3) ?
    C2 C16 C17 C18 . . . . -177.4(2) ?
    C16 C17 C18 C19 . . . . 0.2(4) ?
    C17 C18 C19 C20 . . . . -1.2(4) ?
    C18 C19 C20 C21 . . . . 1.0(4) ?
    C19 C20 C21 C16 . . . . 0.2(4) ?
    C17 C16 C21 C20 . . . . -1.2(4) ?
    C2 C16 C21 C20 . . . . 177.2(2) ?
    C2 N2 C22 C23 . . . . -115.9(3) ?
    Pd1 N2 C22 C23 . . . . 76.1(3) ?
    C2 N2 C22 C27 . . . . 65.1(3) ?
    Pd1 N2 C22 C27 . . . . -102.8(2) ?
    C27 C22 C23 C24 . . . . -1.9(4) ?
    N2 C22 C23 C24 . . . . 179.2(2) ?
    C22 C23 C24 C25 . . . . 0.2(4) ?
    C23 C24 C25 C26 . . . . 0.9(4) ?
    C23 C24 C25 C28 . . . . -178.6(2) ?
    C24 C25 C26 C27 . . . . -0.3(4) ?
    C28 C25 C26 C27 . . . . 179.2(2) ?
    C25 C26 C27 C22 . . . . -1.3(4) ?
    C23 C22 C27 C26 . . . . 2.4(4) ?
    N2 C22 C27 C26 . . . . -178.6(2) ?
loop_
    _geom_hbond_atom_site_label_D
    _geom_hbond_atom_site_label_H
    _geom_hbond_atom_site_label_A
    _geom_hbond_site_symmetry_A
    _geom_hbond_distance_DH
    _geom_hbond_distance_HA
    _geom_hbond_distance_DA
    _geom_hbond_angle_DHA
    O1 H10H Cl2 1_555 0.831(17) 2.357(19) 3.161(2) 163(3)
    C17 H17 Cl2 2_666 0.95 2.80 3.708(3) 161.3
    C21 H21 O1 2_766. 0.95 2.48 3.275(3) 141.1
_iucr_refine_instructions_details
;
TITL Ralph42 in P-1
CELL 0.71073   8.8213  12.3364  12.7697 108.992  93.900  92.457
ZERR    2.00   0.0003   0.0003   0.0004   0.002   0.003   0.003
LATT 1
SFAC C  H  N  Cl Pd O
UNIT 58  56  4  4  2  2
L.S. 15
ACTA 50
CONF
DFIX O1 H10H 0.84
BOND $H
OMIT -5 1 1
OMIT 3 -6 3
OMIT 2 -8 8
OMIT 2 -1 4
OMIT 4 -8 5
OMIT 4 -7 6
HTAB O1 CL2
FMAP 2
PLAN 5
SIZE 0.06 0.10 0.18
TEMP -183
WGHT      0.0243      0.2447
FVAR       0.15362
MOLE 1
PD1   5    0.726783    0.502582    0.508729    11.00000    0.01082    0.00890 =
         0.00697    0.00251    0.00080   -0.00045
CL1   4    0.665809    0.517052    0.337264    11.00000    0.01663    0.01634 =
         0.00860    0.00421   -0.00035    0.00136
CL2   4    0.785576    0.317842    0.424501    11.00000    0.02520    0.01012 =
         0.01232    0.00267    0.00205    0.00193
N1    3    0.754999    0.497904    0.665566    11.00000    0.00830    0.01031 =
         0.00964    0.00453    0.00008   -0.00034
N2    3    0.691067    0.665553    0.596600    11.00000    0.01052    0.00935 =
         0.01098    0.00368    0.00018    0.00139
C1    1    0.715658    0.588180    0.742116    11.00000    0.00696    0.01397 =
         0.01203    0.00547   -0.00102   -0.00198
C2    1    0.685539    0.687123    0.702910    11.00000    0.00911    0.01262 =
         0.01232    0.00369    0.00119    0.00105
C3    1    0.803443    0.399825    0.693233    11.00000    0.01532    0.00847 =
         0.00761    0.00103   -0.00158    0.00063
C4    1    0.949993    0.368230    0.671759    11.00000    0.01353    0.01407 =
         0.00839    0.00176    0.00076    0.00030
AFIX  43
H4    2    1.012248    0.407356    0.635724    11.00000   -1.20000
AFIX   0
C5    1    1.004706    0.278868    0.703468    11.00000    0.01468    0.01713 =
         0.01030   -0.00009    0.00104    0.00457
AFIX  43
H5    2    1.105785    0.257999    0.690030    11.00000   -1.20000
AFIX   0
C6    1    0.914635    0.219244    0.754504    11.00000    0.02471    0.00896 =
         0.00955    0.00116   -0.00285    0.00461
C7    1    0.764957    0.248183    0.769187    11.00000    0.02267    0.01345 =
         0.01319    0.00491    0.00327   -0.00128
AFIX  43
H7    2    0.700244    0.205360    0.800177    11.00000   -1.20000
AFIX   0
C8    1    0.708153    0.338455    0.739449    11.00000    0.01380    0.01311 =
         0.01060    0.00208    0.00014   -0.00032
AFIX  43
H8    2    0.606034    0.357849    0.750518    11.00000   -1.20000
AFIX   0
C9    1    0.979827    0.129148    0.797940    11.00000    0.03136    0.02028 =
         0.01818    0.00835    0.00134    0.01050
AFIX 137
H9A   2    1.067353    0.098505    0.757283    11.00000   -1.50000
H9B   2    0.901780    0.066683    0.787417    11.00000   -1.50000
H9C   2    1.012598    0.163864    0.877272    11.00000   -1.50000
AFIX   0
C10   1    0.704846    0.599870    0.860411    11.00000    0.01384    0.00890 =
         0.01072    0.00342    0.00008   -0.00047
C11   1    0.825740    0.579092    0.925205    11.00000    0.01494    0.01335 =
         0.01459    0.00508    0.00014    0.00364
AFIX  43
H11   2    0.918489    0.556046    0.893684    11.00000   -1.20000
AFIX   0
C12   1    0.810903    0.592027    1.035968    11.00000    0.02439    0.01725 =
         0.01211    0.00379   -0.00658   -0.00125
AFIX  43
H12   2    0.894257    0.578944    1.080459    11.00000   -1.20000
AFIX   0
C13   1    0.675602    0.623833    1.082012    11.00000    0.03064    0.02212 =
         0.01134    0.00663    0.00337   -0.00312
AFIX  43
H13   2    0.665786    0.631761    1.157729    11.00000   -1.20000
AFIX   0
C14   1    0.554729    0.644080    1.017984    11.00000    0.01896    0.02040 =
         0.01505    0.00405    0.00520   -0.00012
AFIX  43
H14   2    0.461551    0.665416    1.049610    11.00000   -1.20000
AFIX   0
C15   1    0.568889    0.633368    0.907544    11.00000    0.01828    0.01420 =
         0.01416    0.00534   -0.00005    0.00016
AFIX  43
H15   2    0.486187    0.648805    0.864057    11.00000   -1.20000
AFIX   0
C16   1    0.663826    0.802780    0.781223    11.00000    0.01590    0.01095 =
         0.00869    0.00358    0.00248    0.00089
C17   1    0.536936    0.859508    0.763145    11.00000    0.01884    0.01790 =
         0.01145    0.00571    0.00156    0.00257
AFIX  43
H17   2    0.462979    0.822815    0.702874    11.00000   -1.20000
AFIX   0
C18   1    0.518508    0.969689    0.833203    11.00000    0.02215    0.01874 =
         0.01941    0.00844    0.00553    0.00859
AFIX  43
H18   2    0.431642    1.008352    0.820987    11.00000   -1.20000
AFIX   0
C19   1    0.626417    1.023633    0.921024    11.00000    0.03238    0.01365 =
         0.01653    0.00225    0.01034    0.00310
AFIX  43
H19   2    0.614536    1.099694    0.968078    11.00000   -1.20000
AFIX   0
C20   1    0.751431    0.966499    0.940015    11.00000    0.02517    0.01654 =
         0.01242    0.00104    0.00036   -0.00423
AFIX  43
H20   2    0.824431    1.003132    1.000958    11.00000   -1.20000
AFIX   0
C21   1    0.770924    0.856405    0.870910    11.00000    0.01820    0.01656 =
         0.01269    0.00623    0.00111    0.00179
AFIX  43
H21   2    0.856843    0.817463    0.884439    11.00000   -1.20000
AFIX   0
C22   1    0.699498    0.758804    0.552330    11.00000    0.01616    0.00790 =
         0.00845    0.00227    0.00453    0.00305
C23   1    0.582773    0.771928    0.480062    11.00000    0.01317    0.01388 =
         0.01048    0.00206    0.00144    0.00114
AFIX  43
H23   2    0.496005    0.718778    0.458092    11.00000   -1.20000
AFIX   0
C24   1    0.594397    0.863812    0.440223    11.00000    0.01384    0.01726 =
         0.01189    0.00519    0.00082    0.00560
AFIX  43
H24   2    0.514620    0.873385    0.390814    11.00000   -1.20000
AFIX   0
C25   1    0.721098    0.942174    0.471509    11.00000    0.01795    0.01192 =
         0.01250    0.00457    0.00626    0.00437
C26   1    0.837089    0.925612    0.542374    11.00000    0.01480    0.01384 =
         0.01698    0.00632    0.00311   -0.00030
AFIX  43
H26   2    0.924337    0.978305    0.563969    11.00000   -1.20000
AFIX   0
C27   1    0.828795    0.833911    0.582516    11.00000    0.01378    0.01783 =
         0.00929    0.00526   -0.00039    0.00018
AFIX  43
H27   2    0.910144    0.822725    0.629809    11.00000   -1.20000
AFIX   0
C28   1    0.732500    1.043826    0.430449    11.00000    0.02321    0.01825 =
         0.02430    0.01292    0.00774    0.00641
AFIX 137
H28A  2    0.800369    1.028037    0.370358    11.00000   -1.50000
H28B  2    0.773405    1.112237    0.491727    11.00000   -1.50000
H28C  2    0.631123    1.057152    0.402624    11.00000   -1.50000
AFIX   0
MOLE
O1    6    0.958824    0.316754    0.215493    11.00000    0.01989    0.03658 =
         0.02145    0.00267    0.00656    0.00014
H10H  2    0.915639    0.332758    0.273962    11.00000   -1.50000
C29   1    0.840626    0.288345    0.130250    11.00000    0.02308    0.03665 =
         0.02600   -0.00499    0.00675   -0.00037
AFIX 137
H29A  2    0.763531    0.236212    0.144109    11.00000   -1.50000
H29B  2    0.881455    0.250513    0.058877    11.00000   -1.50000
H29C  2    0.794172    0.358427    0.128105    11.00000   -1.50000
HKLF 4
REM  Ralph42 in P-1
REM R1 =  0.0313 for   5026 Fo > 4sig(Fo)  and  0.0430 for all   5965 data
REM    322 parameters refined using      1 restraints
END
WGHT      0.0243      0.2447
REM Highest difference peak  0.575,  deepest hole -0.637,  1-sigma level  0.094
Q1    1   0.7911  0.3253  0.2622  11.00000  0.05    0.57
Q2    1   0.9604  0.2598  0.7404  11.00000  0.05    0.47
Q3    1   0.7771  0.4509  0.6856  11.00000  0.05    0.45
Q4    1   0.6878  0.6358  0.7200  11.00000  0.05    0.45
Q5    1   0.6909  0.7177  0.5765  11.00000  0.05    0.45
;
data_New_Global_Publ_Block
_journal_date_recd_electronic     2015-07-28
_journal_date_accepted     2015-08-07
_journal_name_full     'Acta Crystallographica, Section E'
_journal_year     2015
_journal_volume     71
_journal_issue      9
_journal_page_first     m164
_journal_page_last     m165
_journal_paper_category     HM
_journal_paper_doi     10.1107/S2056989015014851
_journal_coeditor_code     WM5193
_publ_contact_author_name     'Ralph Isovitsch'
_publ_contact_author_address
;
13406 Philadelphia Street
Whittier College
Department of Chemistry
Whittier College
Whittier CA 90601
USA
;
_publ_contact_author_email     'risovitsch@whittier.edu'
_publ_contact_author_fax     ?
_publ_contact_author_phone     '562.907.4200x4499'
_publ_section_title
;\
Crystal structure of
[<i>N</i>,<i>N</i>'-bis(4-methylphenyl)-1,2-diphenylethane-1,2-diimine-\
\k^2^<i>N</i>,<i>N</i>']dichloridopalladium(II) methanol monosolvate
;
loop_
    _publ_author_name
    _publ_author_footnote
    _publ_author_address
    'Pe\~naloza, Alfredo' .
;
13406 Philadelphia Street
Whittier College
Department of Chemistry
Whittier College
Whittier
CA 90601
USA
;
    'Fronczek, Frank R.' .
;
Department of Chemistry
Louisiana State University
Baton Rouge
LA 70803
USA
;
    'Isovitsch, Ralph' .
;
13406 Philadelphia Street
Whittier College
Department of Chemistry
Whittier College
Whittier
CA 90601
USA
;
