# Supplementary material for: Crystal structure of [N,N′-bis­(4-methyl­phen­yl)-1,2-di­phenyl­ethane-1,2-di­imine-κ2 N,N′]di­chlorido­palladium(II) methanol monosolvate
Source: Acta Crystallogr E Crystallogr Commun. 2015 Aug 15;71(Pt 9):m164–5. doi: 10.1107/S2056989015014851 (PMC4555432; doi:10.1107/S2056989015014851)
Supplement: Supplementary file 2 [file e-71-0m164-Isup2.hkl]

# 
# h,k,l, Fc-squared, Fo-squared, sigma(Fo-squared) and status flag 
# 
data_I
_shelx_title ' Ralph42 in P-1' 
_shelx_refln_list_code          4 
_shelx_F_calc_maximum      202.60 
_exptl_crystal_F_000       608.00 
_reflns_d_resolution_high  0.7690 
 
loop_ 
 _symmetry_equiv_pos_as_xyz 
 'x, y, z' 
 '-x, -y, -z' 
 
_cell_length_a     8.8213 
_cell_length_b    12.3364 
_cell_length_c    12.7697 
_cell_angle_alpha 108.992 
_cell_angle_beta   93.900 
_cell_angle_gamma  92.457 
 
_shelx_F_squared_multiplier     1.000 
 
loop_ 
 _refln_index_h 
 _refln_index_k 
 _refln_index_l 
 _refln_F_squared_calc 
 _refln_F_squared_meas 
 _refln_F_squared_sigma 
 _refln_observed_status 
   2   0   0    31671.96    32288.47    556.56 o 
   3   0   0     3649.49     3713.15     81.16 o 
   4   0   0     9411.32    10036.06    193.25 o 
   5   0   0     1237.49     1293.43     47.41 o 
   6   0   0      226.61      217.38     38.56 o 
   7   0   0     1479.33     1514.65     60.75 o 
   8   0   0      121.93       91.98     24.56 o 
   9   0   0      612.16      678.85     80.94 o 
  10   0   0        0.44       -4.24     40.68 o 
  11   0   0      424.37      455.53     78.82 o 
 -11   1   0      701.18      727.16     92.38 o 
 -10   1   0        5.90        7.63     38.56 o 
  -9   1   0       45.94       88.99     42.80 o 
  -8   1   0      435.07      431.31     63.77 o 
  -7   1   0      330.59      269.51     44.07 o 
  -6   1   0      667.61      731.40     55.94 o 
  -5   1   0      584.23       76.42     70.13 o 
  -4   1   0     2326.83     2434.64     65.59 o 
  -3   1   0     2626.94     2789.13     95.34 o 
  -2   1   0     1640.76     1683.13     44.50 o 
   0   1   0    19032.07    19369.19    255.43 o 
   1   1   0      708.39      682.13     12.34 o 
   2   1   0    41045.66    42349.36    589.04 o 
   3   1   0     5425.37     5575.97    109.79 o 
   4   1   0     3383.22     3390.94     78.42 o 
   5   1   0     4406.10     4304.15     98.95 o 
   6   1   0     2721.43     2719.20     76.50 o 
   7   1   0     1963.23     1940.11     66.12 o 
   8   1   0        0.85       41.95     34.75 o 
   9   1   0      790.73      862.33     87.72 o 
  10   1   0        4.45      -21.61     38.56 o 
  11   1   0      230.98      293.66     66.11 o 
 -11   2   0     1457.78     1556.02    125.01 o 
 -10   2   0      317.38      452.57     77.55 o 
  -9   2   0     1130.44     1134.10     73.31 o 
  -8   2   0      427.89      400.81     41.49 o 
  -7   2   0      781.36      769.51     49.37 o 
  -6   2   0       20.42       24.28     18.46 o 
  -5   2   0     1335.96     1202.76     49.84 o 
  -4   2   0      110.86       48.93     23.31 o 
  -2   2   0     2977.06     2987.39    108.06 o 
  -1   2   0     1320.73     1326.28     35.35 o 
   0   2   0     4528.65     4529.79     47.98 o 
   1   2   0     3599.69     3717.06     43.42 o 
   2   2   0    22941.23    23412.10    327.83 o 
   3   2   0     1542.78     1522.02     39.60 o 
   4   2   0     6410.62     6861.79    134.61 o 
   5   2   0     4624.69     4534.14    100.15 o 
   6   2   0     2787.68     2913.57     91.53 o 
   7   2   0     1347.03     1423.51     55.61 o 
   8   2   0      930.23      956.83     78.82 o 
   9   2   0     2198.34     2256.05    123.31 o 
  10   2   0      255.94      279.25     60.17 o 
  11   2   0     1113.16      925.05    100.43 o 
 -11   3   0     1091.22     1109.81    119.92 o 
 -10   3   0       60.67      117.38     57.21 o 
  -9   3   0      571.68      652.97     55.78 o 
  -8   3   0      675.22      696.53     66.74 o 
  -7   3   0      696.12      609.95     56.15 o 
  -6   3   0      198.74      156.20     27.33 o 
  -5   3   0     2156.27     2264.82     88.14 o 
  -4   3   0     1083.93     1162.26     47.49 o 
  -2   3   0     5808.86     5649.64    186.03 o 
  -1   3   0     7224.01     7503.38     99.63 o 
   0   3   0      414.47      386.77     11.20 o 
   1   3   0     2318.21     2432.80     31.69 o 
   2   3   0     1776.13     1631.11     33.08 o 
   3   3   0      337.83      298.87     14.18 o 
   4   3   0      124.52       91.72     13.34 o 
   5   3   0     1179.50     1050.34     41.10 o 
   6   3   0     1094.51     1140.40     56.36 o 
   7   3   0     1355.71     1197.10     76.28 o 
   8   3   0      517.77      553.00     63.14 o 
   9   3   0      596.30      534.77     69.07 o 
  10   3   0      459.93      411.04     65.68 o 
  11   3   0      601.27      733.51     88.56 o 
 -11   4   0      537.37      564.44     90.68 o 
 -10   4   0      182.38      190.26     42.95 o 
  -9   4   0      450.97      536.65     72.46 o 
  -8   4   0     1186.55     1219.27     88.56 o 
  -7   4   0      310.85      350.44     40.23 o 
  -6   4   0     2498.65     2529.38    100.85 o 
  -5   4   0     2612.77     2738.71    108.06 o 
  -4   4   0     2379.58     2443.96     62.88 o 
  -3   4   0     3712.91     3934.32    194.08 o 
  -2   4   0     8846.74     8675.98    204.67 o 
  -1   4   0     6417.22     6629.22     91.05 o 
   0   4   0     3592.86     3461.98     41.37 o 
   1   4   0     2238.62     2432.92     34.94 o 
   2   4   0     5998.83     5815.33     79.30 o 
   3   4   0     1221.03     1270.08     29.42 o 
   4   4   0     1095.21      989.33     34.90 o 
   5   4   0     2230.57     2272.96     64.81 o 
   6   4   0       80.47      103.63     19.47 o 
   7   4   0      967.14      903.27     69.07 o 
   8   4   0     1055.86     1046.63     75.43 o 
   9   4   0      559.78      500.87     63.99 o 
  10   4   0      105.18      144.50     49.16 o 
 -11   5   0       52.52       75.43     59.75 o 
 -10   5   0       47.46       68.92     36.44 o 
  -9   5   0      192.73      144.19     36.68 o 
  -8   5   0      162.32      132.37     40.47 o 
  -7   5   0      270.64      213.20     29.22 o 
  -6   5   0      636.25      594.30     36.52 o 
  -5   5   0      838.10      927.02     39.87 o 
  -4   5   0     1645.51     1699.10     59.29 o 
  -3   5   0     3373.58     3470.16    137.08 o 
  -2   5   0     6934.85     6966.03    115.87 o 
  -1   5   0      134.24      135.72     14.07 o 
   0   5   0     6485.45     6033.13     74.26 o 
   1   5   0      267.29      274.56     10.71 o 
   2   5   0     3265.03     3105.55     52.42 o 
   3   5   0      545.23      493.83     17.82 o 
   4   5   0     5845.87     5901.35    129.20 o 
   5   5   0      495.25      472.29     29.59 o 
   6   5   0      184.86      130.71     20.92 o 
   7   5   0     1125.75     1249.01     53.15 o 
   8   5   0      773.62      750.24     47.62 o 
   9   5   0      210.89      215.27     51.27 o 
  10   5   0      135.76       78.82     41.10 o 
 -10   6   0       36.86       26.29     38.56 o 
  -9   6   0      117.62      166.29     40.30 o 
  -8   6   0      191.02      212.87     38.40 o 
  -7   6   0      401.91      417.39     77.55 o 
  -6   6   0      545.55      585.94     42.87 o 
  -5   6   0      646.64      673.84     37.00 o 
  -4   6   0     1002.74     1021.17     39.79 o 
  -3   6   0     1282.97     1307.95     49.29 o 
  -2   6   0     3101.15     3152.03     64.87 o 
  -1   6   0      731.26      760.58     36.21 o 
   0   6   0    10725.54    11008.23    143.02 o 
   1   6   0     1091.32     1170.17     22.23 o 
   2   6   0     4459.58     4362.88     65.72 o 
   3   6   0     1927.22     2017.44     33.74 o 
   4   6   0     4290.80     4273.35     92.28 o 
   5   6   0     1351.87     1314.53     45.09 o 
   6   6   0      440.15      493.89     32.92 o 
   7   6   0       91.76       81.86     22.01 o 
   8   6   0       49.29       72.58     23.10 o 
   9   6   0      101.07      151.70     45.34 o 
  10   6   0      332.00      316.97     58.90 o 
 -10   7   0      214.69      252.13     58.90 o 
  -9   7   0      932.58      934.98     73.68 o 
  -8   7   0       94.14       85.69     41.95 o 
  -7   7   0      558.28      547.90     50.51 o 
  -6   7   0      517.82      460.00     44.35 o 
  -5   7   0     1942.67     1935.03     63.77 o 
  -4   7   0      122.93      164.22     26.52 o 
  -3   7   0     2280.73     2140.70     66.82 o 
  -2   7   0     3209.78     3222.93     78.77 o 
  -1   7   0      648.06      696.85     23.48 o 
   0   7   0     5068.17     5033.29     66.87 o 
   1   7   0      895.89      930.37     29.95 o 
   2   7   0     4865.19     4904.25     74.33 o 
   3   7   0     2090.32     2090.70     64.14 o 
   4   7   0     2125.29     2070.41     45.89 o 
   5   7   0     3841.38     3631.47     86.73 o 
   6   7   0     1584.11     1675.75     56.47 o 
   7   7   0     1263.57     1231.66     52.37 o 
   8   7   0       10.05       -8.90     17.68 o 
   9   7   0      165.19      216.54     45.77 o 
 -10   8   0      357.01      499.59     63.47 o 
  -9   8   0      402.25      455.57     56.92 o 
  -8   8   0      260.12      255.94     44.33 o 
  -7   8   0      824.86      862.93     64.37 o 
  -6   8   0      705.77      691.16     91.11 o 
  -5   8   0      144.35      131.68     29.50 o 
  -4   8   0      543.81      545.38     41.00 o 
  -3   8   0     1050.44     1008.32    112.51 o 
  -2   8   0        5.96       -2.77      9.44 o 
  -1   8   0      908.12      932.36     25.11 o 
   0   8   0     3372.26     3475.59     58.56 o 
   1   8   0      672.82      756.50     29.56 o 
   2   8   0     2902.90     2906.88     60.78 o 
   3   8   0     1782.42     1790.53     45.89 o 
   4   8   0     1753.91     1777.37     52.57 o 
   5   8   0     2212.54     2310.73     64.55 o 
   6   8   0     1186.42     1183.48     47.67 o 
   7   8   0     1304.41     1282.31     52.97 o 
   8   8   0      204.89      111.45     38.99 o 
   9   8   0      349.95      311.46     55.94 o 
  -9   9   0      830.55      832.49     74.03 o 
  -8   9   0     1228.92     1257.52     78.80 o 
  -7   9   0     1080.20     1074.53     69.83 o 
  -6   9   0       89.19      108.12     44.92 o 
  -5   9   0     1785.76     1827.42     76.34 o 
  -4   9   0     2275.90     2293.28     79.82 o 
  -3   9   0      455.76      471.98     31.08 o 
  -2   9   0     1581.62     1627.79     40.23 o 
  -1   9   0      639.61      648.44     46.91 o 
   0   9   0     3068.93     3134.21     68.90 o 
   1   9   0      155.95      157.76     18.16 o 
   2   9   0     4524.42     4334.50     84.70 o 
   3   9   0      351.53      335.78     35.38 o 
   4   9   0      718.04      695.72     34.86 o 
   5   9   0      193.21      199.86     23.10 o 
   6   9   0      158.15      164.90     22.68 o 
   7   9   0     1065.05     1188.87     43.15 o 
   8   9   0        9.55       -9.40     20.07 o 
  -9  10   0      473.51      465.55     84.54 o 
  -8  10   0      219.47      235.81     46.40 o 
  -7  10   0      102.90       77.08     34.06 o 
  -6  10   0      270.14      293.92     42.08 o 
  -5  10   0      275.47      252.08     42.80 o 
  -4  10   0      242.21      258.37     34.56 o 
  -3  10   0      883.04      852.06     44.99 o 
  -2  10   0     2682.98     2713.42     81.39 o 
  -1  10   0      492.48      638.75     34.38 o 
   0  10   0     2340.94     2384.43     60.87 o 
   1  10   0      801.34      745.84     34.26 o 
   2  10   0     2887.36     2902.75     66.79 o 
   3  10   0      156.30      188.39     39.62 o 
   4  10   0     1037.67     1024.80     42.50 o 
   5  10   0      542.09      568.17     34.75 o 
   6  10   0        0.96       -0.67     15.17 o 
   7  10   0      345.99      412.43     35.73 o 
   8  10   0        1.27       -6.78     30.09 o 
  -8  11   0      267.98      320.36     76.28 o 
  -7  11   0      333.01      372.48     78.82 o 
  -6  11   0      426.43      435.19     74.16 o 
  -5  11   0      441.85      376.29     61.87 o 
  -4  11   0      966.80      956.41     85.17 o 
  -3  11   0      634.05      616.13     69.50 o 
  -2  11   0     2389.14     2398.07     79.10 o 
  -1  11   0      231.38      238.93     32.32 o 
   0  11   0     7487.70     7617.49    139.20 o 
   1  11   0        0.17        5.10     14.53 o 
   2  11   0     7805.84     7539.73    136.43 o 
   3  11   0       27.11       30.83     17.13 o 
   4  11   0     4274.97     4168.30    100.35 o 
   5  11   0      339.11      304.17     28.17 o 
   6  11   0     1092.84     1172.90     49.82 o 
   7  11   0      252.08      274.17     40.68 o 
  -7  12   0      429.52      442.82     84.33 o 
  -6  12   0       38.62       43.22     47.04 o 
  -5  12   0      117.98       79.24     46.19 o 
  -4  12   0       59.05      108.06     50.00 o 
  -3  12   0      125.61      105.09     44.49 o 
  -2  12   0     1216.86     1106.42     88.14 o 
  -1  12   0      309.13      375.28     38.78 o 
   0  12   0     2074.65     2100.19     61.73 o 
   1  12   0      150.34      136.44     22.51 o 
   2  12   0     6943.92     6879.58    152.34 o 
   3  12   0       25.52       38.78     17.68 o 
   4  12   0     2650.16     2592.69    140.90 o 
   5  12   0      836.13      903.46     67.38 o 
   6  12   0      866.43      808.94     57.63 o 
  -6  13   0        4.21       41.95     48.31 o 
  -5  13   0      279.27      250.01     61.87 o 
  -4  13   0        0.65      -18.22     42.38 o 
  -3  13   0      644.56      708.94     81.36 o 
  -2  13   0      665.97      649.61     77.12 o 
  -1  13   0      280.08      214.84     50.43 o 
   0  13   0     1004.86      977.23     65.47 o 
   1  13   0        4.37      -17.86     36.65 o 
   2  13   0     1131.96     1171.17     53.68 o 
   3  13   0      296.75      297.00     57.21 o 
   4  13   0     3199.28     3193.02     87.53 o 
   5  13   0     1255.44     1293.29     70.77 o 
  -5  14   0      186.22      189.84     61.44 o 
  -4  14   0        0.60       17.80     44.49 o 
  -3  14   0      380.98      369.51     67.38 o 
  -2  14   0        3.32       39.83     39.41 o 
  -1  14   0      561.28      600.03     73.73 o 
   0  14   0      638.85      618.68     72.04 o 
   1  14   0      225.89      227.55     47.04 o 
   2  14   0      287.68      335.19     50.43 o 
   3  14   0       14.09       50.00     33.48 o 
  -2  15   0      409.98      395.78     67.80 o 
  -1  15   0      931.67     1026.75     98.73 o 
   0  15   0      679.12      676.73     78.39 o 
  -1 -15   1      338.97      396.63     57.63 o 
   0 -15   1      159.76      178.82     47.46 o 
   1 -15   1      337.43      330.10     58.90 o 
   2 -15   1      328.75      230.94     57.21 o 
   3 -15   1      183.92      213.15     59.33 o 
  -3 -14   1       99.80      102.12     28.39 o 
  -2 -14   1     1103.93     1140.32     76.28 o 
  -1 -14   1        0.07       -1.12     23.66 o 
   0 -14   1      206.20      197.67     35.96 o 
   1 -14   1      120.90       91.95     42.38 o 
   2 -14   1       14.35       16.10     36.87 o 
   3 -14   1      665.48      592.83     79.24 o 
   4 -14   1       13.13       80.09     48.31 o 
   5 -14   1      633.24      571.22     86.45 o 
  -5 -13   1     1349.68     1359.82     66.53 o 
  -4 -13   1     2333.54     2396.74     92.80 o 
  -3 -13   1     1343.28     1247.51     49.39 o 
  -2 -13   1     1093.31     1041.18     43.22 o 
  -1 -13   1       17.14       25.12     33.26 o 
   0 -13   1      457.76      556.95     46.86 o 
   1 -13   1       67.07       89.62     29.66 o 
   2 -13   1       80.83      108.06     42.38 o 
   3 -13   1      345.83      390.70     63.99 o 
   4 -13   1      347.68      449.18     71.19 o 
   5 -13   1      677.25      857.67     99.58 o 
   6 -13   1      141.39      251.71     62.72 o 
  -6 -12   1      805.11      767.41     50.00 o 
  -5 -12   1      311.79      351.29     35.60 o 
  -4 -12   1     2699.67     2574.58     69.09 o 
  -3 -12   1     1320.74     1239.51     42.58 o 
  -2 -12   1     3310.73     3278.84     75.30 o 
  -1 -12   1       59.11       42.77     22.37 o 
   0 -12   1     2716.85     2784.43     89.04 o 
   1 -12   1        3.42       10.99     22.62 o 
   2 -12   1      891.85      933.15     53.38 o 
   3 -12   1      113.70       80.51     41.10 o 
   4 -12   1      853.60      865.30     88.14 o 
   5 -12   1      480.10      514.86     77.97 o 
   6 -12   1      110.80       94.07     48.73 o 
   7 -12   1      444.41      445.79     83.48 o 
  -7 -11   1      795.43      828.43     55.51 o 
  -6 -11   1      488.86      483.92     42.38 o 
  -5 -11   1      707.11      699.34     34.33 o 
  -4 -11   1     1448.63     1458.34     47.07 o 
  -3 -11   1      545.67      543.76     30.84 o 
  -2 -11   1     2786.64     2731.17     64.09 o 
  -1 -11   1      815.39      803.06     35.91 o 
   0 -11   1     2680.31     2581.62     81.52 o 
   1 -11   1      226.90      217.17     59.11 o 
   2 -11   1     2074.80     2188.17     74.73 o 
   3 -11   1        0.52      -14.65     19.14 o 
   4 -11   1     1878.27     1993.33    114.84 o 
   5 -11   1      211.34      213.99     52.55 o 
   6 -11   1     3281.26     3096.35    161.45 o 
   7 -11   1     1160.69     1139.47    115.68 o 
   8 -11   1      251.00      244.50     73.31 o 
  -8 -10   1      114.93      106.79     30.09 o 
  -7 -10   1      920.25     1048.55     44.58 o 
  -6 -10   1      735.84      746.81     45.13 o 
  -5 -10   1      110.40      154.44     25.00 o 
  -4 -10   1      217.91      244.57     21.17 o 
  -3 -10   1      517.52      551.56     30.92 o 
  -2 -10   1       60.43       69.47     14.53 o 
  -1 -10   1      391.37      402.17     25.88 o 
   0 -10   1      390.33      370.64     25.81 o 
   1 -10   1      761.00      795.77     44.34 o 
   2 -10   1     2340.30     2373.21    102.12 o 
   3 -10   1      429.92      442.40     57.21 o 
   4 -10   1     1731.12     1660.03     68.96 o 
   5 -10   1      138.82      213.32     34.40 o 
   6 -10   1     2243.23     2215.18     90.81 o 
   7 -10   1      159.12      167.76     39.96 o 
   8 -10   1      998.94      909.76     72.93 o 
   9 -10   1      825.02      858.41     74.03 o 
  -8  -9   1      409.80      444.13     35.60 o 
  -7  -9   1     1596.18     1686.31    121.19 o 
  -6  -9   1      895.76      939.12     37.08 o 
  -5  -9   1     2253.41     2285.01    122.46 o 
  -4  -9   1     3271.74     3254.91     67.12 o 
  -3  -9   1       68.01       53.53     12.42 o 
  -2  -9   1     1561.26     1601.64     51.77 o 
  -1  -9   1      234.00      236.23     19.19 o 
   0  -9   1      202.37      229.27     20.07 o 
   1  -9   1      849.51      872.70     32.49 o 
   2  -9   1       49.56       30.18     13.26 o 
   3  -9   1        4.26       -6.98     11.58 o 
   4  -9   1      392.37      359.49     35.51 o 
   5  -9   1       63.90      102.55     28.47 o 
   6  -9   1     1053.39     1026.87    158.91 o 
   7  -9   1      707.95      691.28     60.19 o 
   8  -9   1      900.50     1002.97     74.89 o 
   9  -9   1      642.29      595.81     63.12 o 
  -9  -8   1     1617.57     1567.88     94.50 o 
  -8  -8   1      320.55      272.83     30.45 o 
  -7  -8   1     1871.42     1858.19     61.39 o 
  -6  -8   1     1831.33     1833.62     55.97 o 
  -5  -8   1     1933.43     1878.68     52.70 o 
  -4  -8   1     2601.66     2700.93     56.95 o 
  -3  -8   1      332.74      332.48     15.90 o 
  -2  -8   1     2261.97     2324.00     50.14 o 
  -1  -8   1      459.51      502.59     24.04 o 
   0  -8   1      157.98      151.18     12.18 o 
   1  -8   1      260.53      271.83     18.43 o 
   2  -8   1       20.20       27.94     12.64 o 
   3  -8   1     1764.83     1798.18     62.79 o 
   4  -8   1        1.09      -10.23     10.23 o 
   5  -8   1      317.30      308.68     37.00 o 
   6  -8   1        1.26       18.83     24.79 o 
   7  -8   1      379.18      356.44     44.02 o 
   8  -8   1      365.87      330.13     65.89 o 
   9  -8   1      307.21      300.80     51.51 o 
  10  -8   1        0.18      -32.96     32.96 o 
  -9  -7   1     1186.31     1155.57     85.60 o 
  -8  -7   1      155.39      156.79     30.09 o 
  -7  -7   1     1814.76     1699.07     58.65 o 
  -6  -7   1     1057.78      970.65     44.28 o 
  -5  -7   1     1973.64     1905.86     52.27 o 
  -4  -7   1     5431.16     5377.33     81.69 o 
  -3  -7   1      263.26      250.54     13.00 o 
  -2  -7   1     9208.51     9476.29    126.13 o 
  -1  -7   1      618.16      651.23     25.99 o 
   0  -7   1    12772.04    13405.87    154.68 o 
   1  -7   1      274.39      295.85     18.36 o 
   2  -7   1     2295.15     2432.44     54.68 o 
   3  -7   1      102.89      174.16     31.78 o 
   4  -7   1     1526.29     1569.30     59.76 o 
   5  -7   1       36.31       44.04     17.69 o 
   6  -7   1       58.51       54.76     26.84 o 
   7  -7   1       10.66      -12.37     25.08 o 
   8  -7   1      153.59      160.38     43.22 o 
   9  -7   1     1153.01     1036.84     77.19 o 
  10  -7   1        0.50      -16.80     34.12 o 
 -10  -6   1       25.46      -31.78     31.78 o 
  -9  -6   1      987.45     1014.04     81.36 o 
  -8  -6   1        3.36       27.68     18.88 o 
  -7  -6   1      688.77      685.75     39.80 o 
  -6  -6   1      827.41      830.08     37.72 o 
  -5  -6   1      632.26      621.51     29.76 o 
  -4  -6   1     3085.27     2951.67     49.12 o 
  -3  -6   1       74.39       67.81     11.07 o 
  -2  -6   1    10221.78    10123.04    131.32 o 
  -1  -6   1     1725.05     1791.67     32.08 o 
   0  -6   1     7368.69     7358.74     87.43 o 
   1  -6   1       52.68       49.35     10.72 o 
   2  -6   1     6819.33     6848.02    114.80 o 
   3  -6   1       24.58       19.28     17.53 o 
   4  -6   1      848.05      912.18     37.35 o 
   5  -6   1      399.36      423.55     31.01 o 
   6  -6   1     1031.64      968.37     45.65 o 
   7  -6   1       10.93      -10.66     27.12 o 
   8  -6   1        2.26        1.26     34.96 o 
   9  -6   1      827.76      932.32     70.11 o 
  10  -6   1       13.61       -1.94     32.36 o 
 -10  -5   1       95.54       87.72     41.10 o 
  -9  -5   1     1943.09     2142.91    111.87 o 
  -8  -5   1        0.25        7.93     18.93 o 
  -7  -5   1     2817.77     2651.84    110.18 o 
  -6  -5   1      130.61      110.60     28.39 o 
  -5  -5   1     1383.29     1283.54     60.17 o 
  -4  -5   1     3831.68     3727.05    122.69 o 
  -3  -5   1     1417.26     1461.43     26.82 o 
  -2  -5   1    10645.52    10596.48    134.52 o 
  -1  -5   1     1650.78     1758.03     29.35 o 
   0  -5   1    11591.57    11900.62    133.91 o 
   1  -5   1     7284.37     7593.13    118.64 o 
   2  -5   1     7171.70     7055.79    118.88 o 
   3  -5   1      307.97      295.62     26.19 o 
   4  -5   1     2060.06     1963.36     65.46 o 
   5  -5   1     1031.90      952.03     48.27 o 
   6  -5   1     1027.90     1068.42     65.89 o 
   7  -5   1      334.08      287.54     38.46 o 
   8  -5   1      656.46      671.36     57.77 o 
   9  -5   1     1028.35      993.09     71.57 o 
  10  -5   1       42.75       50.71     34.91 o 
  11  -5   1      835.21     1041.58    120.77 o 
 -10  -4   1       52.13       18.65     36.44 o 
  -9  -4   1      944.84      978.02     80.51 o 
  -8  -4   1        9.96       19.49     29.24 o 
  -7  -4   1     4823.80     4514.65    157.64 o 
  -6  -4   1      654.77      664.44     52.97 o 
  -5  -4   1     1562.02     1386.52     64.41 o 
  -4  -4   1     2386.95     2446.21     50.77 o 
  -3  -4   1     2013.59     2183.87     42.03 o 
  -2  -4   1     8415.95     8414.25    106.66 o 
  -1  -4   1      257.65      250.64      9.12 o 
   0  -4   1     6676.42     6885.43     79.23 o 
   1  -4   1     4768.95     4842.94     79.26 o 
   2  -4   1     2686.16     2581.49     91.95 o 
   4  -4   1     3316.37     3489.14    166.11 o 
   5  -4   1     3366.68     3402.54     94.24 o 
   6  -4   1     1289.52     1339.35     66.95 o 
   7  -4   1     1862.26     1968.23     77.44 o 
   8  -4   1      459.28      459.92     46.76 o 
   9  -4   1      568.29      579.18    111.02 o 
  10  -4   1      327.61      343.27     48.32 o 
  11  -4   1     1320.55     1553.05    132.21 o 
 -11  -3   1     1395.16     1324.65    108.90 o 
 -10  -3   1       89.03      139.41     47.88 o 
  -9  -3   1     1875.04     1871.71    108.90 o 
  -8  -3   1      385.19      481.38     58.90 o 
  -7  -3   1     3420.07     3323.91    131.36 o 
  -6  -3   1     2515.04     2581.20     67.03 o 
  -5  -3   1     6064.01     5869.33    118.33 o 
  -4  -3   1     5335.40     5461.98     94.03 o 
  -3  -3   1      703.83      709.30     38.14 o 
  -2  -3   1     9508.59     9312.44    161.06 o 
  -1  -3   1    10082.11    10466.24    278.40 o 
   0  -3   1    11537.56    11761.27    129.09 o 
   1  -3   1      513.79      529.16     28.39 o 
   2  -3   1       57.66       70.77     22.04 o 
   3  -3   1       70.50        1.01     13.44 o 
   4  -3   1      203.70      137.53     21.85 o 
   5  -3   1      222.35      170.47     31.99 o 
   6  -3   1      991.52     1051.78     51.24 o 
   7  -3   1     2764.49     2715.54     90.48 o 
   8  -3   1      695.86      724.22     56.43 o 
   9  -3   1     1285.53     1361.69     71.90 o 
  10  -3   1      161.98      150.01     57.63 o 
  11  -3   1     1382.61     1542.88    134.33 o 
 -11  -2   1      373.03      296.20     65.26 o 
 -10  -2   1        0.20      108.06     43.65 o 
  -9  -2   1     1130.00     1113.20     91.11 o 
  -8  -2   1        0.57       13.14     32.63 o 
  -7  -2   1     2748.26     2680.20     77.29 o 
  -6  -2   1     2988.31     3097.19     79.67 o 
  -5  -2   1     5943.58     6055.51    125.37 o 
  -4  -2   1    13617.87    14562.48    262.72 o 
  -3  -2   1     2026.18     1934.49     34.19 o 
  -2  -2   1    13994.61    14218.09    217.05 o 
   0  -2   1     3937.21     3798.59     48.41 o 
   2  -2   1      678.17      596.27     28.82 o 
   4  -2   1      235.48      378.20     66.32 o 
   5  -2   1      777.50      866.26     58.05 o 
   6  -2   1      253.71      276.00     31.23 o 
   7  -2   1     2307.47     2246.43     78.37 o 
   8  -2   1     1307.95     1122.72     59.60 o 
   9  -2   1     1648.51     1621.50    157.85 o 
  10  -2   1      417.85      259.76     59.75 o 
  11  -2   1     1380.30     1484.83    124.16 o 
 -11  -1   1       25.29      -32.63     43.22 o 
 -10  -1   1       17.82       85.60     45.34 o 
  -9  -1   1      132.77      150.43     47.04 o 
  -8  -1   1      187.12      174.16     44.49 o 
  -7  -1   1     1008.53     1025.49     48.19 o 
  -6  -1   1      641.18      586.84     35.94 o 
  -5  -1   1     6718.64     7075.87    145.17 o 
  -4  -1   1     7839.03     7677.05    295.14 o 
  -3  -1   1     8136.65     8443.15    157.13 o 
  -2  -1   1    18183.67    18970.89    233.80 o 
  -1  -1   1     3152.21     3223.98     37.71 o 
   0  -1   1    11009.73    11227.68    121.55 o 
   1  -1   1     1237.12     1235.24     44.49 o 
   2  -1   1     8203.14     8372.29    156.41 o 
   3  -1   1       77.49      100.85     24.15 o 
   4  -1   1     1763.28     1848.56     55.71 o 
   5  -1   1       88.31      103.92     18.25 o 
   6  -1   1      330.70      313.15     42.38 o 
   7  -1   1        3.19       -0.02     27.12 o 
   8  -1   1      275.15      290.49     35.64 o 
   9  -1   1      691.97      629.27     77.55 o 
  10  -1   1      236.95      194.50     56.36 o 
  11  -1   1      442.86      635.20     91.53 o 
 -11   0   1      136.53      248.74     64.83 o 
 -10   0   1      373.27      480.11     75.43 o 
  -9   0   1      851.87     1074.21     92.38 o 
  -8   0   1        1.26       -2.26     19.65 o 
  -7   0   1     1656.16     1617.55     61.54 o 
  -6   0   1      139.79       78.64     85.39 o 
  -5   0   1     4285.66     4524.72    168.65 o 
  -4   0   1     3420.22     3331.38     79.06 o 
  -3   0   1     6122.68     6578.87    128.83 o 
  -2   0   1    14635.56    15389.21    272.93 o 
  -1   0   1     5809.44     5748.14     66.10 o 
   0   0   1    16190.19    16884.66    357.03 o 
   1   0   1     3604.83     3493.48    101.79 o 
   2   0   1    16389.89    17525.52    435.62 o 
   3   0   1      790.91      828.01     46.19 o 
   4   0   1     4795.71     5124.82    111.29 o 
   5   0   1      180.89      142.03     20.63 o 
   7   0   1     1028.75     1036.95     52.55 o 
   8   0   1      338.22      310.46     41.53 o 
   9   0   1     1245.20     1239.90     98.31 o 
  10   0   1       64.94       50.43     43.22 o 
  11   0   1      678.45      744.96     94.50 o 
 -11   1   1      385.13      378.83     75.85 o 
 -10   1   1      183.21      207.21     58.90 o 
  -9   1   1       38.94       72.46     39.83 o 
  -8   1   1       71.12       60.64     24.25 o 
  -6   1   1      121.14      135.60     30.93 o 
  -4   1   1     2044.35     1935.23     62.50 o 
  -3   1   1     6228.53     6492.30    183.48 o 
  -2   1   1     1610.17     1488.60     34.64 o 
  -1   1   1      255.44      290.94     12.81 o 
   0   1   1     2207.81     2285.34     33.32 o 
   1   1   1       93.49       88.80      6.86 o 
   2   1   1     3598.06     3435.48     68.45 o 
   3   1   1     3966.20     3930.03     84.33 o 
   4   1   1     6368.38     6493.99    132.37 o 
   5   1   1      681.22      706.13     50.43 o 
   6   1   1     4403.62     4580.55    109.56 o 
   7   1   1        1.80       -1.70     15.47 o 
   8   1   1     5965.37     5732.93    208.91 o 
   9   1   1      823.39      738.18     81.36 o 
  10   1   1      326.67      371.63     68.65 o 
  11   1   1      767.32      741.57     95.77 o 
 -11   2   1      746.29      700.89     93.65 o 
 -10   2   1      250.05      189.84     56.78 o 
  -9   2   1     2488.31     2401.16    168.86 o 
  -8   2   1      102.48      192.11     31.86 o 
  -7   2   1     2838.68     2850.13     89.40 o 
  -6   2   1      318.46      314.35     31.74 o 
  -5   2   1     5823.12     5502.17    126.14 o 
  -4   2   1     1869.70     1929.21    151.91 o 
  -3   2   1     2015.14     1822.28    219.72 o 
  -2   2   1    11423.90    11904.06    219.63 o 
  -1   2   1     2272.99     2425.21     37.04 o 
   0   2   1     3253.30     3229.06     44.59 o 
   1   2   1     7166.62     7426.25     84.01 o 
   2   2   1     2416.48     2322.43     37.32 o 
   3   2   1      110.95       88.16     11.64 o 
   4   2   1     2280.45     2179.03     47.30 o 
   5   2   1      842.01      820.06     46.19 o 
   6   2   1      470.40      514.75     35.60 o 
   7   2   1      124.75      114.42     23.58 o 
   8   2   1      974.55      979.29     79.67 o 
   9   2   1       90.70      128.40     44.49 o 
  10   2   1     1092.85     1047.09    100.43 o 
  11   2   1     1552.64     1587.37    124.58 o 
 -11   3   1      455.55      505.54     91.53 o 
 -10   3   1      144.96      144.92     58.05 o 
  -9   3   1     2481.18     2220.07     89.41 o 
  -8   3   1       41.10       74.50     21.60 o 
  -7   3   1     2939.14     2995.59     77.89 o 
  -6   3   1     1063.70     1141.03     49.71 o 
  -5   3   1     2418.25     2201.89     57.66 o 
  -4   3   1      656.79      604.57     30.22 o 
  -3   3   1     2849.73     2676.74    102.10 o 
  -2   3   1     8120.76     8035.33    127.71 o 
  -1   3   1      543.73      585.55     17.43 o 
   0   3   1     9858.82     9721.71    111.92 o 
   1   3   1     4283.98     4483.91     55.39 o 
   2   3   1        4.12       -6.92      7.06 o 
   3   3   1     1285.50     1210.33     34.44 o 
   4   3   1       10.88       41.96     10.87 o 
   5   3   1      196.94      173.91     16.37 o 
   6   3   1       27.08       55.44     14.11 o 
   7   3   1      354.06      336.50     33.89 o 
   8   3   1       16.14       14.83     32.21 o 
   9   3   1      212.99      244.50     52.12 o 
  10   3   1      444.86      475.45     72.46 o 
 -11   4   1      325.60      462.31     88.14 o 
 -10   4   1       68.23       84.31     36.07 o 
  -9   4   1      344.33      292.09     43.83 o 
  -8   4   1      178.91      133.97     42.16 o 
  -7   4   1     4031.54     3937.30    114.01 o 
  -6   4   1     1336.29     1348.30     49.37 o 
  -5   4   1     4830.45     4784.67    110.69 o 
  -4   4   1     5991.32     6126.60    112.20 o 
  -3   4   1     3401.06     3180.72     66.54 o 
  -2   4   1     5881.42     5929.23    100.87 o 
  -1   4   1       43.60       39.31      8.28 o 
   0   4   1    16486.31    16522.65    215.12 o 
   1   4   1      749.66      818.44     16.57 o 
   2   4   1     5112.09     5046.27     57.21 o 
   3   4   1      366.68      414.46     18.16 o 
   4   4   1     1201.52     1191.81     31.12 o 
   5   4   1       47.99       63.60     12.15 o 
   6   4   1      186.26      186.70     25.42 o 
   7   4   1       21.34       25.24     19.42 o 
   8   4   1      168.83      125.01     42.38 o 
   9   4   1       64.81       55.94     39.41 o 
  10   4   1        8.65       40.68     40.26 o 
 -10   5   1       52.20       13.20     81.78 o 
  -9   5   1       38.24      102.91     35.43 o 
  -8   5   1        8.34       10.51     31.36 o 
  -7   5   1      701.15      662.84     52.87 o 
  -6   5   1       25.29       29.58     18.80 o 
  -5   5   1     1609.43     1616.55     51.32 o 
  -4   5   1     3531.97     3522.82     76.98 o 
  -3   5   1     1453.00     1314.11     40.35 o 
  -2   5   1     7450.64     7380.26    149.37 o 
  -1   5   1      267.73      269.17     13.55 o 
   0   5   1    20870.11    21137.25    237.01 o 
   1   5   1      959.62     1017.02     21.15 o 
   2   5   1    12825.61    13131.32    148.79 o 
   3   5   1      177.39      181.73     15.39 o 
   4   5   1     1541.65     1439.86     46.89 o 
   5   5   1       67.85       58.52     16.93 o 
   6   5   1      971.83     1034.61     59.33 o 
   7   5   1        3.49      -10.62     22.25 o 
   8   5   1      104.80      146.62     41.95 o 
   9   5   1       13.57       56.36     38.99 o 
  10   5   1        0.21        9.75     38.14 o 
 -10   6   1       52.49       36.96     34.57 o 
  -9   6   1      665.50      690.19    111.45 o 
  -8   6   1        0.09      -24.26     27.41 o 
  -7   6   1      716.16      766.31     75.64 o 
  -6   6   1      334.41      356.49     33.48 o 
  -5   6   1     1432.55     1352.59     49.73 o 
  -4   6   1     1248.50     1288.20     44.76 o 
  -3   6   1      931.31      912.77     35.05 o 
  -2   6   1     3469.97     3331.22     51.57 o 
  -1   6   1      317.61      322.69     15.34 o 
   0   6   1     5918.75     5829.24     84.38 o 
   1   6   1       82.07       82.24      8.63 o 
   2   6   1     9406.78     9046.71    173.19 o 
   3   6   1     1594.53     1576.57     84.54 o 
   4   6   1     2717.61     2784.51     58.47 o 
   5   6   1      444.08      499.20     32.81 o 
   6   6   1      875.43      923.48     47.67 o 
   7   6   1      694.57      655.92     52.12 o 
   8   6   1      627.45      589.44     65.68 o 
   9   6   1      126.18       83.48     39.83 o 
 -10   7   1        1.60      -22.71     33.35 o 
  -9   7   1     1235.69     1370.15    110.39 o 
  -8   7   1       19.23       32.06     32.34 o 
  -7   7   1     1750.88     1702.88    139.84 o 
  -6   7   1       63.32       59.94     26.95 o 
  -5   7   1     1777.28     1834.62     79.85 o 
  -4   7   1       19.82       20.24     15.10 o 
  -3   7   1      776.55      805.87     67.38 o 
  -2   7   1     6073.11     6049.30     83.14 o 
  -1   7   1      470.33      476.69     22.16 o 
   0   7   1     2486.34     2465.21     40.90 o 
   1   7   1      163.93      168.99     13.09 o 
   2   7   1     4861.40     4666.66    102.77 o 
   3   7   1     2138.76     2148.10     59.91 o 
   4   7   1     1824.17     1828.65     55.57 o 
   5   7   1     2546.62     2553.56     59.50 o 
   6   7   1      575.38      573.38     37.97 o 
   7   7   1     1860.36     1834.58     67.23 o 
   8   7   1      843.48      889.03     75.85 o 
   9   7   1     1665.54     1424.23     97.46 o 
 -10   8   1       45.69      -35.17     48.31 o 
  -9   8   1     1891.55     1801.28     97.35 o 
  -8   8   1        6.91       25.43     31.15 o 
  -7   8   1     1339.70     1331.94     73.81 o 
  -6   8   1      588.64      600.09     52.85 o 
  -5   8   1     7969.92     8005.52    187.99 o 
  -4   8   1      743.83      818.64     48.39 o 
  -3   8   1     3243.08     3326.80    109.65 o 
  -2   8   1     2809.52     2686.43    104.54 o 
  -1   8   1     2135.24     2225.67     41.14 o 
   0   8   1     2946.68     2982.28     54.71 o 
   1   8   1      139.52      150.58     17.59 o 
   2   8   1      868.31      826.29     58.05 o 
   3   8   1       76.05       92.97     19.70 o 
   4   8   1      531.95      525.71     33.03 o 
   5   8   1      397.07      437.74     32.13 o 
   6   8   1      331.20      382.58     33.29 o 
   7   8   1      605.47      609.07     35.18 o 
   8   8   1      299.86      347.90     55.09 o 
   9   8   1      912.91      853.44     81.36 o 
  -9   9   1      531.60      634.55     87.08 o 
  -8   9   1       96.31      125.59     38.20 o 
  -7   9   1     1157.30     1121.84     72.96 o 
  -6   9   1      623.37      708.57     58.83 o 
  -5   9   1     1291.89     1349.05     68.00 o 
  -4   9   1     1874.76     1849.99     72.47 o 
  -3   9   1     4244.48     4137.79    111.86 o 
  -2   9   1     3381.45     3466.23     58.32 o 
  -1   9   1      356.10      385.87     22.56 o 
   0   9   1     5042.28     5023.13     97.77 o 
   1   9   1      487.92      553.38     30.39 o 
   2   9   1     1936.02     1956.45     88.35 o 
   3   9   1      622.11      638.70     44.71 o 
   4   9   1      148.23      160.42     22.62 o 
   5   9   1      545.14      574.72     84.54 o 
   6   9   1       51.78       28.84     18.93 o 
   7   9   1      381.53      434.98     37.42 o 
   8   9   1      147.00      177.55     44.49 o 
  -8  10   1       93.39       95.31     39.24 o 
  -7  10   1      106.94      130.91     37.57 o 
  -6  10   1      140.33       95.61     34.27 o 
  -5  10   1      352.56      400.02     44.64 o 
  -4  10   1     2645.91     2655.71     93.86 o 
  -3  10   1     2761.57     2712.43    133.91 o 
  -2  10   1     3755.52     3878.30     85.21 o 
  -1  10   1     1196.38     1150.84     43.29 o 
   0  10   1     4032.83     4121.75     88.15 o 
   1  10   1      132.78      150.64     31.15 o 
   2  10   1      878.47      906.13     43.94 o 
   3  10   1       70.45       69.00     19.41 o 
   4  10   1     1706.98     1713.03     60.05 o 
   5  10   1      457.75      442.62     38.14 o 
   6  10   1      262.06      274.72     31.05 o 
   7  10   1       27.81       14.83     33.05 o 
  -8  11   1        0.46       25.43     53.39 o 
  -7  11   1      642.70      621.64     94.07 o 
  -6  11   1      129.00      173.31     58.05 o 
  -5  11   1      387.12      424.60     67.38 o 
  -4  11   1      345.30      283.07     54.66 o 
  -3  11   1      937.35      802.59     83.06 o 
  -2  11   1     1699.99     1698.82    105.51 o 
  -1  11   1      559.52      596.87     37.08 o 
   0  11   1     4649.94     4656.18    120.58 o 
   1  11   1       86.30      126.45     24.65 o 
   2  11   1     2641.71     2764.70     81.93 o 
   3  11   1      335.19      323.85     31.53 o 
   4  11   1      884.01      915.95     46.67 o 
   5  11   1      119.40      119.52     22.86 o 
   6  11   1      869.07      910.43     49.01 o 
  -7  12   1      319.02      377.99     77.55 o 
  -6  12   1      393.58      444.52     75.85 o 
  -5  12   1      830.22      876.74     98.73 o 
  -4  12   1       19.76       15.68     41.95 o 
  -3  12   1      672.38      745.38     82.21 o 
  -2  12   1      598.83      683.09     78.82 o 
  -1  12   1      881.64      928.44     81.78 o 
   0  12   1     2280.92     2336.57    117.38 o 
   1  12   1        9.33      -13.99     27.33 o 
   2  12   1     3204.65     3231.34     93.48 o 
   3  12   1       53.25       42.59     19.21 o 
   4  12   1      764.84      829.56     46.04 o 
   5  12   1      442.62      511.30     48.31 o 
  -6  13   1       29.50       25.00     44.92 o 
  -5  13   1      890.82      891.15    102.12 o 
  -4  13   1        1.85       18.22     43.65 o 
  -3  13   1      711.75      651.73     83.06 o 
  -2  13   1      299.55      289.85     58.48 o 
  -1  13   1      778.75      624.19     76.28 o 
   0  13   1      316.43      272.90     54.66 o 
   1  13   1       12.77       25.85     36.02 o 
   2  13   1     2354.12     2209.02    112.29 o 
   3  13   1      316.67      350.02     52.97 o 
   4  13   1     1182.90     1147.94     80.51 o 
  -4  14   1      112.72      107.63     60.17 o 
  -3  14   1      773.73      765.30     91.95 o 
  -2  14   1      402.29      321.63     65.68 o 
  -1  14   1      322.95      299.17     60.17 o 
   0  14   1      904.98      931.83     86.02 o 
   1  14   1       21.47        4.66     33.05 o 
   2  14   1      555.53      597.49     70.34 o 
  -2 -15   2       75.62      125.43     60.60 o 
  -1 -15   2        7.82       -2.64     24.64 o 
   0 -15   2      275.29      312.20     42.24 o 
   1 -15   2      117.05       99.16     42.38 o 
   2 -15   2      445.21      313.58     61.87 o 
   3 -15   2      224.41      297.47     64.41 o 
   4 -15   2     1093.38      813.18     96.19 o 
  -3 -14   2       11.80       33.05     53.39 o 
  -2 -14   2      189.12      216.21     32.64 o 
  -1 -14   2      105.19       79.95     32.42 o 
   0 -14   2      168.75      202.11     34.07 o 
   1 -14   2        0.13       15.85     24.82 o 
   2 -14   2      177.66      199.59     50.85 o 
   3 -14   2       10.57        9.32     38.56 o 
   4 -14   2      691.06      634.78     83.90 o 
   5 -14   2      244.31      211.88     62.72 o 
  -4 -13   2     1043.60     1051.75     52.55 o 
  -3 -13   2        8.69       -6.50     19.33 o 
  -2 -13   2      636.66      682.51     47.55 o 
  -1 -13   2        3.33       11.26     22.77 o 
   0 -13   2     1209.14     1169.33     59.73 o 
   1 -13   2       12.88       -6.27     21.72 o 
   2 -13   2     1057.97     1155.39     73.94 o 
   3 -13   2       15.71       22.04     37.29 o 
   4 -13   2      653.20      737.33     87.29 o 
   5 -13   2       17.09        1.27     41.10 o 
   6 -13   2      581.73      585.62     86.45 o 
   7 -13   2      147.93      190.69     63.14 o 
  -6 -12   2       13.67       27.54     16.53 o 
  -5 -12   2      250.94      241.54     25.43 o 
  -4 -12   2     1259.31     1234.55     48.43 o 
  -3 -12   2        0.19      -19.39     21.85 o 
  -2 -12   2      337.86      396.55     44.71 o 
  -1 -12   2       54.56       51.34     22.77 o 
   0 -12   2     1519.35     1510.06     63.52 o 
   1 -12   2      368.30      339.44     47.88 o 
   2 -12   2     1120.79     1217.17     59.31 o 
   3 -12   2      202.75      275.44     52.97 o 
   4 -12   2      984.34     1095.40     92.80 o 
   5 -12   2       12.44       41.95     41.10 o 
   6 -12   2      286.47      295.78     65.26 o 
   7 -12   2      504.91      605.96     91.11 o 
  -7 -11   2      269.15      305.95     33.48 o 
  -6 -11   2      626.88      710.63     41.95 o 
  -5 -11   2       64.34       58.05     16.95 o 
  -4 -11   2      612.96      670.02     45.77 o 
  -3 -11   2       15.04       27.91     11.24 o 
  -2 -11   2      786.80      843.61     32.86 o 
  -1 -11   2       13.77       -2.52     35.60 o 
   0 -11   2      477.62      497.47     38.99 o 
   1 -11   2        8.00      -16.70     21.61 o 
   2 -11   2     3013.29     3056.10    130.94 o 
   3 -11   2      101.62       99.16     38.56 o 
   4 -11   2     1814.14     1787.38    109.75 o 
   5 -11   2      197.49      269.93     57.21 o 
   6 -11   2     2647.18     2359.02    138.57 o 
   7 -11   2      992.59      958.53    108.06 o 
   8 -11   2      585.89      458.08     83.06 o 
  -8 -10   2      313.10      297.05     38.56 o 
  -7 -10   2     1388.38     1431.43     66.95 o 
  -6 -10   2     1036.41     1045.01     78.18 o 
  -5 -10   2      596.82      591.00     32.82 o 
  -4 -10   2     1184.84     1180.16     43.32 o 
  -3 -10   2      486.80      484.26     24.75 o 
  -2 -10   2      778.37      771.60     29.45 o 
  -1 -10   2       41.83      -10.29     16.29 o 
   0 -10   2       34.06       51.92     20.55 o 
   1 -10   2       30.21       15.26     25.85 o 
   2 -10   2      377.09      343.24     49.58 o 
   3 -10   2       26.79       34.08     20.44 o 
   4 -10   2     1181.10     1151.67     74.58 o 
   5 -10   2       76.07       31.51     30.93 o 
   6 -10   2      511.04      482.69     84.11 o 
   7 -10   2      207.89      227.60     43.01 o 
   8 -10   2      777.14      774.70     83.06 o 
   9 -10   2     1403.81     1394.28     87.94 o 
  -9  -9   2     2919.87     2899.31    126.70 o 
  -8  -9   2      348.73      367.61     38.35 o 
  -7  -9   2     1631.04     1664.68     53.89 o 
  -6  -9   2     1550.04     1619.91     81.57 o 
  -5  -9   2      929.01      956.83     30.96 o 
  -4  -9   2     3265.12     3253.28     66.99 o 
  -3  -9   2      277.25      295.18     18.04 o 
  -2  -9   2     4983.02     4986.63     87.98 o 
  -1  -9   2      403.92      439.91     38.84 o 
   0  -9   2      591.55      592.90     44.07 o 
   1  -9   2        4.53       -3.78     15.26 o 
   2  -9   2       31.28       18.27     12.61 o 
   3  -9   2     1374.07     1325.96     54.71 o 
   4  -9   2        1.73      -12.78     18.04 o 
   5  -9   2     2960.94     2934.97     95.93 o 
   6  -9   2       27.11       41.09     26.65 o 
   7  -9   2     2546.28     2490.59    158.06 o 
   8  -9   2       89.43       68.41     33.79 o 
   9  -9   2     1755.38     1761.46     94.53 o 
  -9  -8   2     1201.41     1210.66     81.78 o 
  -8  -8   2      474.29      520.20     60.60 o 
  -7  -8   2     2272.27     2268.95     65.36 o 
  -6  -8   2     2717.44     2630.93     66.34 o 
  -5  -8   2     1136.83     1124.84     33.24 o 
  -4  -8   2     3036.89     3081.97     58.43 o 
  -3  -8   2     2497.75     2512.73     40.67 o 
  -2  -8   2     3817.05     3999.82     59.83 o 
  -1  -8   2      418.79      441.55     18.35 o 
   0  -8   2     2241.02     2297.58     85.17 o 
   1  -8   2      101.10      130.43     23.75 o 
   2  -8   2      175.76      181.53     18.36 o 
   3  -8   2       64.57       47.41     25.08 o 
   4  -8   2      459.27      461.05     37.30 o 
   5  -8   2     1666.76     1712.32     70.35 o 
   6  -8   2        6.21       11.47     24.86 o 
   7  -8   2     1747.41     1707.38    111.45 o 
   8  -8   2       33.98      -11.47     29.96 o 
   9  -8   2     1121.07     1295.35    106.15 o 
  10  -8   2      163.18      257.48     51.61 o 
 -10  -7   2        0.01        5.51     34.75 o 
  -9  -7   2      898.34      838.60     72.46 o 
  -8  -7   2      365.45      380.93     33.11 o 
  -7  -7   2     2621.39     2630.84     72.78 o 
  -6  -7   2     2775.84     2601.96     66.51 o 
  -5  -7   2      483.72      484.84     22.85 o 
  -4  -7   2     5676.63     5625.68     79.59 o 
  -3  -7   2      402.32      430.56     25.96 o 
  -2  -7   2     2990.45     2956.26     44.43 o 
  -1  -7   2     1714.85     1839.19     33.22 o 
   0  -7   2     6316.76     6557.90    102.63 o 
   1  -7   2      519.39      547.40     22.41 o 
   2  -7   2     2857.03     2798.82     59.39 o 
   3  -7   2       51.70       33.11     21.86 o 
   4  -7   2     2114.98     2257.28     72.50 o 
   5  -7   2       14.09        9.27     17.09 o 
   6  -7   2      260.54      295.65     37.71 o 
   7  -7   2     2799.70     2731.45     98.87 o 
   8  -7   2        8.60      -24.65     24.65 o 
   9  -7   2     1243.58     1341.53     81.63 o 
  10  -7   2      266.30      277.22     52.12 o 
 -10  -6   2      111.08       83.90     38.99 o 
  -9  -6   2      406.34      361.88     55.09 o 
  -8  -6   2       54.13       72.46     30.93 o 
  -7  -6   2      547.63      557.23     52.97 o 
  -6  -6   2     1123.68     1131.84     59.75 o 
  -5  -6   2      979.35     1006.41     49.58 o 
  -4  -6   2     3824.92     3788.05     75.81 o 
  -3  -6   2        8.54       21.77      7.71 o 
  -2  -6   2     3837.47     3928.60    141.96 o 
  -1  -6   2      161.10      195.39     18.90 o 
   0  -6   2     1750.96     1692.27     28.36 o 
   1  -6   2      300.19      356.28     19.17 o 
   2  -6   2     2330.66     2152.54     49.12 o 
   3  -6   2       30.24       -2.77      7.63 o 
   4  -6   2     5554.46     5444.19    129.29 o 
   5  -6   2        1.30       17.68     20.82 o 
   6  -6   2     4989.93     4974.96    133.04 o 
   7  -6   2      781.77      707.44     53.51 o 
   8  -6   2      784.92      699.63     59.98 o 
   9  -6   2     1243.67     1168.15     75.92 o 
  10  -6   2        0.15      -29.06     29.06 o 
 -10  -5   2       75.58      101.28     41.95 o 
  -9  -5   2     2555.73     2305.63    116.53 o 
  -8  -5   2       31.53       54.24     30.93 o 
  -7  -5   2     1033.27     1117.43     68.65 o 
  -6  -5   2     1461.66     1258.12     64.83 o 
  -5  -5   2     1212.64     1241.69     46.95 o 
  -4  -5   2      869.59      854.61     57.84 o 
  -3  -5   2      277.78      279.18     11.34 o 
  -2  -5   2     1919.74     1645.00     79.24 o 
  -1  -5   2        2.07       -2.56      4.81 o 
   0  -5   2     1254.91     1252.77     22.39 o 
   1  -5   2     1022.34     1093.65     28.83 o 
   2  -5   2     6632.86     6853.02    139.32 o 
   4  -5   2     3922.84     3918.88    100.83 o 
   5  -5   2      763.80      838.42     71.83 o 
   6  -5   2     6402.06     6143.74    171.20 o 
   7  -5   2      896.20      909.81     57.07 o 
   8  -5   2     2142.63     2096.83    102.97 o 
   9  -5   2     1305.46     1292.19     88.35 o 
  10  -5   2      106.55       72.18     37.40 o 
 -10  -4   2        0.37      -26.27     33.90 o 
  -9  -4   2     4387.24     4110.39    166.53 o 
  -8  -4   2        2.52       -3.39     27.97 o 
  -7  -4   2     4685.80     4500.67    156.36 o 
  -6  -4   2      331.12      301.29     37.71 o 
  -5  -4   2     5046.06     5054.79    116.03 o 
  -4  -4   2     2827.48     2821.76     91.49 o 
  -3  -4   2      997.62     1023.42     45.76 o 
   0  -4   2      416.55      325.60     11.40 o 
   1  -4   2       54.24       56.87     13.87 o 
   2  -4   2      329.07      276.29     32.63 o 
   3  -4   2      416.84      258.49     33.90 o 
   4  -4   2     4725.44     5142.36    119.86 o 
   5  -4   2      446.78      480.61     38.16 o 
   6  -4   2     3522.07     3521.48    101.12 o 
   7  -4   2     1869.52     1936.26    142.59 o 
   8  -4   2     2167.50     2147.95     95.13 o 
   9  -4   2     2440.03     2457.17     99.21 o 
  10  -4   2       65.88       89.01     44.49 o 
  11  -4   2     1267.34     1349.22    138.14 o 
 -11  -3   2      462.87      499.18     77.97 o 
 -10  -3   2      184.84      135.60     47.04 o 
  -9  -3   2     3621.61     3618.84    155.52 o 
  -8  -3   2      413.50      408.07     54.24 o 
  -7  -3   2     8194.42     8214.85    250.01 o 
  -6  -3   2      482.07      452.21     27.11 o 
  -5  -3   2     4899.34     4690.29     97.06 o 
  -4  -3   2     2786.01     2788.42     45.52 o 
  -3  -3   2     3684.85     3609.21     71.44 o 
  -2  -3   2      889.28      826.55     19.47 o 
   0  -3   2      172.37      117.87      6.94 o 
   1  -3   2      249.65      288.71     15.48 o 
   2  -3   2      516.95      516.55     41.95 o 
   3  -3   2      166.37      197.04     31.36 o 
   4  -3   2      119.57       83.82     19.75 o 
   5  -3   2       44.79       37.49     19.32 o 
   6  -3   2     1069.16     1070.22     53.03 o 
   7  -3   2      432.92      444.57     42.69 o 
   8  -3   2      514.13      524.73     48.31 o 
   9  -3   2     2305.45     2429.85     95.35 o 
  10  -3   2      136.60      165.69     61.87 o 
  11  -3   2     1268.86     1381.85    127.13 o 
 -11  -2   2      405.68      434.88     49.24 o 
 -10  -2   2        9.96        7.63     36.02 o 
  -9  -2   2      568.52      558.93     69.50 o 
  -8  -2   2      485.48      558.50     64.83 o 
  -7  -2   2     4000.79     4312.94    159.33 o 
  -6  -2   2     3028.49     3094.51     79.20 o 
  -5  -2   2     3971.14     3959.74     90.68 o 
  -4  -2   2     9362.81     9246.30    144.88 o 
  -3  -2   2     5185.13     5257.69     73.45 o 
  -2  -2   2    19798.20    20370.09    249.79 o 
  -1  -2   2      582.34      609.29     11.56 o 
   0  -2   2    10026.00     9969.05    110.78 o 
   1  -2   2     1478.67     1444.96     31.78 o 
   2  -2   2     4576.51     4629.11     97.53 o 
   3  -2   2       48.68       -4.55     10.91 o 
   4  -2   2     1492.54     1575.21     62.08 o 
   5  -2   2      497.76      623.77     37.88 o 
   6  -2   2      926.98      899.11     47.97 o 
   7  -2   2       37.89       41.69     23.21 o 
   8  -2   2      916.99      859.14     55.32 o 
   9  -2   2      892.10     1056.23    119.50 o 
  10  -2   2       22.85       35.60     45.34 o 
  11  -2   2      970.46      904.29    105.94 o 
 -11  -1   2      328.57      390.28     75.00 o 
 -10  -1   2      180.87      203.82     55.09 o 
  -9  -1   2     1093.36     1031.41     89.41 o 
  -8  -1   2      206.79      234.76     48.73 o 
  -7  -1   2     1864.72     1781.38     62.75 o 
  -6  -1   2      507.31      438.07     34.75 o 
  -5  -1   2     2573.73     2434.59     66.10 o 
  -4  -1   2     3198.00     2803.65     67.92 o 
  -3  -1   2     1638.13     1627.71     36.44 o 
  -2  -1   2     2446.82     2399.92     33.87 o 
  -1  -1   2      115.22       91.96      6.51 o 
   0  -1   2     1204.93     1167.05     21.18 o 
   1  -1   2      656.73      691.35     22.00 o 
   2  -1   2     6340.20     6481.29    127.34 o 
   3  -1   2     1587.39     1869.59     75.43 o 
   5  -1   2      274.28      316.13     65.89 o 
   6  -1   2      684.47      745.38     59.33 o 
   7  -1   2       21.09       48.83     21.08 o 
   8  -1   2        0.99        5.00     20.55 o 
   9  -1   2        5.01        1.27     33.48 o 
  10  -1   2        0.24      -33.48     33.48 o 
  11  -1   2     1368.01     1320.83    117.38 o 
 -11   0   2      928.33      919.96    106.36 o 
 -10   0   2      205.27      291.93     46.61 o 
  -9   0   2     1592.84     1645.43    110.18 o 
  -8   0   2      142.31      203.81     87.08 o 
  -7   0   2     1710.05     1734.28     63.97 o 
  -6   0   2      966.37      937.34     66.95 o 
  -5   0   2       41.05       10.63     14.97 o 
  -4   0   2      333.52      273.02     30.93 o 
  -3   0   2      526.82      590.07     20.24 o 
  -2   0   2    25199.58    25933.50    336.80 o 
  -1   0   2      422.48      388.27     16.78 o 
   0   0   2     4771.50     4923.30     66.37 o 
   1   0   2     5749.70     6101.87     81.94 o 
   2   0   2     4804.44     4647.36    122.25 o 
   3   0   2      624.24      701.02     32.34 o 
   4   0   2     2653.70     2455.65     66.51 o 
   5   0   2      143.08      103.40     27.54 o 
   6   0   2     3561.28     3482.39    127.97 o 
   7   0   2     2639.76     2659.68     83.67 o 
   8   0   2     1263.48     1167.26     59.85 o 
   9   0   2     1862.81     1899.25    116.53 o 
  10   0   2      179.71      215.27     57.63 o 
  11   0   2      835.60      872.50    101.70 o 
 -11   1   2      717.70      699.61     92.80 o 
 -10   1   2       18.41       27.12     40.26 o 
  -9   1   2     1148.38     1343.67     69.51 o 
  -8   1   2      169.38      197.30     32.30 o 
  -7   1   2     2880.70     2847.55     86.96 o 
  -6   1   2      894.92     1021.25     47.97 o 
  -5   1   2     5252.75     5127.82    167.81 o 
  -4   1   2     1767.52     1849.34     45.72 o 
  -3   1   2      216.09      239.25     21.82 o 
  -2   1   2        7.02       19.39      7.87 o 
  -1   1   2     5507.48     5779.88    112.66 o 
   0   1   2     1741.23     1722.36     30.61 o 
   1   1   2     2318.28     2441.93     45.50 o 
   2   1   2      197.11      272.10     21.28 o 
   3   1   2        4.59       23.18     10.94 o 
   4   1   2     2511.76     2339.92     52.48 o 
   5   1   2      352.08      411.26     24.54 o 
   6   1   2     1232.17     1235.98     41.61 o 
   7   1   2      475.84      455.54     39.69 o 
   8   1   2     2029.63     1803.49    106.79 o 
   9   1   2      727.21      864.45     90.68 o 
  10   1   2      405.20      334.76     69.07 o 
  11   1   2     1071.62     1141.59    115.68 o 
 -11   2   2     1695.01     1875.95    139.84 o 
 -10   2   2      132.63      160.60     54.66 o 
  -9   2   2     3306.17     3381.34     91.69 o 
  -8   2   2      462.12      514.56     37.51 o 
  -7   2   2     3844.36     3728.21     87.28 o 
  -6   2   2     1015.92      996.86    104.33 o 
  -5   2   2     4889.94     4930.77     96.39 o 
  -4   2   2     6179.18     6630.03    115.72 o 
  -3   2   2     1694.78     1631.68     51.23 o 
  -2   2   2     3938.18     3944.59     77.46 o 
  -1   2   2     6457.41     6782.38     90.90 o 
   0   2   2    12503.88    12510.21    183.98 o 
   1   2   2     1131.32     1238.81     26.36 o 
   2   2   2      354.23      346.27     16.23 o 
   3   2   2     1647.61     1712.18     40.25 o 
   4   2   2      334.00      256.29     18.97 o 
   5   2   2        4.19        7.00     13.53 o 
   6   2   2      268.52      259.80     22.62 o 
   7   2   2     1755.78     1853.39     85.17 o 
   8   2   2      207.27      238.57     52.12 o 
   9   2   2     2396.82     2329.36    132.21 o 
  10   2   2      274.50      243.23     60.17 o 
 -11   3   2      169.18      110.18     59.75 o 
 -10   3   2      579.75      619.10     89.41 o 
  -9   3   2     2788.72     2664.69    140.47 o 
  -8   3   2        6.57       10.97     19.33 o 
  -7   3   2     3487.24     3494.88     86.25 o 
  -6   3   2     2016.50     2046.90     60.48 o 
  -5   3   2     3312.15     3142.95     72.80 o 
  -4   3   2    11569.70    12293.11    196.37 o 
  -3   3   2     4424.04     4488.32     68.05 o 
  -2   3   2     9907.98    10464.19    141.58 o 
  -1   3   2      275.04      304.61     28.15 o 
   0   3   2     3703.65     3602.91     55.92 o 
   1   3   2       90.65       95.05     10.46 o 
   2   3   2      290.63      277.99     13.19 o 
   3   3   2        2.65       12.26     10.24 o 
   4   3   2       30.34       43.40     12.05 o 
   5   3   2      390.87      411.04     24.38 o 
   6   3   2      478.97      504.14     29.30 o 
   7   3   2      683.23      635.28     46.37 o 
   8   3   2      159.15      205.52     48.73 o 
   9   3   2     1838.36     1811.96    113.99 o 
  10   3   2       33.14       42.80     45.77 o 
 -11   4   2      178.42      117.38     60.60 o 
 -10   4   2       94.72      166.61     64.83 o 
  -9   4   2      533.49      585.96     56.77 o 
  -8   4   2        1.79       -7.55     25.61 o 
  -7   4   2     3386.47     3317.81     86.01 o 
  -6   4   2     1393.00     1521.97     53.63 o 
  -5   4   2     3531.40     3595.50     81.63 o 
  -4   4   2     9749.30     9532.11    160.81 o 
  -3   4   2     3603.76     3506.45     63.14 o 
  -2   4   2    15115.18    15222.29    568.98 o 
  -1   4   2      393.86      338.48     27.64 o 
   0   4   2     8605.26     8822.08    119.43 o 
   1   4   2      317.19      336.27     15.90 o 
   2   4   2     4318.49     4205.87     63.29 o 
   3   4   2      470.68      546.13     20.38 o 
   4   4   2      105.62       99.02     13.98 o 
   5   4   2      129.07      129.81     21.64 o 
   6   4   2      652.16      625.97     40.53 o 
   7   4   2       48.49       87.55     30.72 o 
   8   4   2      159.45      140.26     44.07 o 
   9   4   2     1508.32     1438.64    101.28 o 
  10   4   2        5.38       71.19     42.80 o 
 -10   5   2      509.01      540.70     86.02 o 
  -9   5   2      841.52      894.11     69.15 o 
  -8   5   2       45.54       34.13     30.23 o 
  -7   5   2     1564.25     1557.10     74.58 o 
  -6   5   2       50.15       87.96     22.16 o 
  -5   5   2     2897.58     2926.91     73.63 o 
  -4   5   2     2932.54     2779.73     67.49 o 
  -3   5   2     1062.74     1113.69     33.86 o 
  -2   5   2     8663.70     7994.07    164.05 o 
  -1   5   2      494.08      556.43     26.12 o 
   0   5   2     4680.37     4685.10     71.73 o 
   1   5   2        5.92       20.00      8.81 o 
   2   5   2     4623.61     4570.24     68.48 o 
   3   5   2      153.37      182.60     15.19 o 
   4   5   2     1395.83     1378.53     36.90 o 
   5   5   2      464.89      455.21     34.60 o 
   6   5   2     1374.02     1375.61     80.94 o 
   7   5   2       10.12      -14.41     17.78 o 
   8   5   2      643.76      615.29     69.50 o 
   9   5   2      401.29      441.13     67.38 o 
  10   5   2      110.83      105.09     47.46 o 
 -10   6   2      201.05      176.38     44.34 o 
  -9   6   2     1086.42     1194.12     94.28 o 
  -8   6   2      102.64      111.67     35.51 o 
  -7   6   2     1534.82     1560.12     76.55 o 
  -6   6   2      249.74      256.12     36.80 o 
  -5   6   2      792.24      834.60     41.46 o 
  -4   6   2      105.00      106.50     19.42 o 
  -3   6   2      649.66      716.15     28.89 o 
  -2   6   2     4094.08     3989.29    156.49 o 
  -1   6   2      351.92      352.97     19.60 o 
   0   6   2     2643.11     2443.93     46.09 o 
   1   6   2      966.61      943.24     32.59 o 
   2   6   2     3129.57     3066.87     60.04 o 
   3   6   2      259.61      251.12     16.88 o 
   4   6   2     2567.78     2642.88    107.42 o 
   5   6   2      212.72      276.55     23.64 o 
   6   6   2     1757.34     1780.79     64.23 o 
   7   6   2      230.43      282.56     34.03 o 
   8   6   2     2658.49     2635.31    129.67 o 
   9   6   2      202.44      238.15     52.97 o 
 -10   7   2       28.86       54.80     38.60 o 
  -9   7   2     1277.29     1243.09    158.48 o 
  -8   7   2       45.67      -30.89     54.45 o 
  -7   7   2     4224.46     3993.47    127.19 o 
  -6   7   2        7.41        5.11     25.01 o 
  -5   7   2     4950.19     4944.22    132.29 o 
  -4   7   2     1147.63     1139.05     46.54 o 
  -3   7   2     1990.16     2018.31     56.22 o 
  -2   7   2     1084.65     1031.24     38.87 o 
  -1   7   2      211.74      260.23     18.24 o 
   0   7   2     1686.58     1701.85     38.36 o 
   1   7   2      675.22      694.62     27.76 o 
   2   7   2      216.41      225.52     16.94 o 
   3   7   2      389.52      388.01     42.59 o 
   4   7   2     2980.57     2863.04     78.93 o 
   5   7   2      190.77      161.69     24.69 o 
   6   7   2      846.95      857.37     39.42 o 
   7   7   2      884.28      930.60     53.93 o 
   8   7   2     1640.96     1596.27    100.43 o 
   9   7   2      230.45      233.06     51.70 o 
  -9   8   2      772.78      855.93     76.10 o 
  -8   8   2       17.23      -24.40     32.21 o 
  -7   8   2     2174.88     2127.61     93.33 o 
  -6   8   2       50.38       74.78     30.71 o 
  -5   8   2     5035.93     4734.26    131.07 o 
  -4   8   2        2.19        9.04     21.71 o 
  -3   8   2     4106.16     4052.78     80.12 o 
  -2   8   2      708.11      776.39     36.58 o 
  -1   8   2     1637.59     1741.07     42.58 o 
   0   8   2      713.65      727.85     31.59 o 
   1   8   2       27.86       47.22     18.51 o 
   2   8   2      422.82      436.46     32.81 o 
   3   8   2      847.35      849.96     46.40 o 
   4   8   2      206.59      171.89     24.79 o 
   5   8   2       29.80       -0.49     17.50 o 
   6   8   2     1107.68     1030.54     51.74 o 
   7   8   2      344.57      346.20     53.39 o 
   8   8   2      232.12      249.18     45.55 o 
  -9   9   2      446.24      443.09     58.33 o 
  -8   9   2        0.87       12.34     33.54 o 
  -7   9   2     1087.43      972.28     72.25 o 
  -6   9   2     1175.96     1155.98     69.61 o 
  -5   9   2     2950.02     2919.37    100.59 o 
  -4   9   2     2381.27     2347.66     85.02 o 
  -3   9   2     1159.77     1155.88     97.46 o 
  -2   9   2     2752.22     2875.49     91.38 o 
  -1   9   2     1004.72     1030.40    124.16 o 
   0   9   2     3372.98     3513.63     96.92 o 
   1   9   2      312.36      292.20     30.28 o 
   2   9   2     1443.93     1348.61     53.59 o 
   3   9   2       23.53       24.47     16.79 o 
   4   9   2      517.55      588.57     39.85 o 
   5   9   2       76.11       40.69     20.16 o 
   6   9   2      389.33      420.17     38.65 o 
   7   9   2       28.58        2.12     33.05 o 
   8   9   2      239.31      251.28     52.97 o 
  -8  10   2       17.25       10.57     33.70 o 
  -7  10   2      635.85      581.81     58.92 o 
  -6  10   2       94.96       93.21     35.22 o 
  -5  10   2     1063.12      923.50     63.49 o 
  -4  10   2     2645.08     2691.63     94.57 o 
  -3  10   2     1340.53     1411.52    100.43 o 
  -2  10   2     2408.48     2434.88    123.74 o 
  -1  10   2      132.54      143.50     27.62 o 
   0  10   2     2131.13     2282.51     90.26 o 
   1  10   2       89.92      115.46     23.79 o 
   2  10   2     1224.63     1248.80     95.98 o 
   3  10   2        1.37        5.89     17.41 o 
   4  10   2      272.57      299.69     32.73 o 
   5  10   2       22.90       43.25     21.65 o 
   6  10   2      461.27      475.87     60.17 o 
   7  10   2        1.04       -2.97     32.63 o 
  -7  11   2     1309.00     1239.90    118.23 o 
  -6  11   2        5.98      -13.98     40.26 o 
  -5  11   2      756.92      744.96     86.87 o 
  -4  11   2      544.06      472.48     71.19 o 
  -3  11   2      232.12      184.33     52.12 o 
  -2  11   2     2948.05     2893.80    141.11 o 
  -1  11   2      226.21      193.23     47.04 o 
   0  11   2     2960.07     2977.28    135.18 o 
   1  11   2      861.80      800.27     49.37 o 
   2  11   2     1967.66     1963.62     72.05 o 
   3  11   2      327.91      362.51     35.62 o 
   4  11   2      986.65      941.99     51.21 o 
   5  11   2        9.63       32.63     32.21 o 
   6  11   2      403.21      419.09     59.33 o 
  -6  12   2       37.61      -38.56     42.38 o 
  -5  12   2     1070.27      966.15    103.82 o 
  -4  12   2       28.63       53.82     43.65 o 
  -3  12   2      598.38      593.68     77.97 o 
  -2  12   2      415.98      446.63     70.77 o 
  -1  12   2      272.29      227.98     54.66 o 
   0  12   2     1285.67     1272.10     93.23 o 
   1  12   2       50.52       25.00     35.60 o 
   2  12   2      716.46      723.77     72.89 o 
   3  12   2      256.71      270.35     50.85 o 
   4  12   2      256.54      300.02     52.55 o 
   5  12   2      111.71       81.36     38.14 o 
  -5  13   2     2142.10     2146.30    145.35 o 
  -4  13   2      567.57      459.77     80.09 o 
  -3  13   2     1596.18     1552.63    120.35 o 
  -2  13   2      706.31      788.18     89.84 o 
  -1  13   2      118.66      127.13     47.46 o 
   0  13   2      250.82      265.27     57.21 o 
   1  13   2        1.88      -19.92     32.63 o 
   2  13   2      283.28      266.12     53.82 o 
   3  13   2        0.36       46.19     35.60 o 
  -3  14   2     1387.66     1492.88    123.31 o 
  -2  14   2     1716.16     1674.24    122.04 o 
  -1  14   2      784.10      817.84     91.53 o 
   0  14   2     1326.87     1216.59    101.28 o 
   1  14   2        4.07       72.04     41.10 o 
  -3 -15   3       58.88       80.51     56.78 o 
  -2 -15   3       54.80       78.82     51.70 o 
  -1 -15   3      128.28      160.28     31.22 o 
   0 -15   3      283.21      313.78     39.69 o 
   1 -15   3       55.12       63.56     37.29 o 
   2 -15   3      586.22      575.45     73.73 o 
   3 -15   3      249.73      313.15     61.02 o 
   4 -15   3      143.12      166.11     54.66 o 
  -4 -14   3      787.17      801.74    105.09 o 
  -3 -14   3      558.03      622.91     92.38 o 
  -2 -14   3     1196.57     1200.83     57.12 o 
  -1 -14   3      280.74      271.16     34.96 o 
   0 -14   3      706.18      751.30     53.66 o 
   1 -14   3       75.27      118.38     28.92 o 
   2 -14   3      750.29      752.47     55.97 o 
   3 -14   3      135.13      127.97     47.88 o 
   4 -14   3       53.86       86.02     47.04 o 
   5 -14   3      487.48      496.21     78.82 o 
  -5 -13   3      458.74      446.21     85.17 o 
  -4 -13   3      941.08      990.73    106.79 o 
  -3 -13   3      103.25      155.52     55.09 o 
  -2 -13   3     1603.04     1602.87     65.68 o 
  -1 -13   3      648.57      653.13     45.15 o 
   0 -13   3     1238.60     1306.58     61.18 o 
   1 -13   3       19.87       14.78     23.20 o 
   2 -13   3     2354.04     2381.94     85.54 o 
   3 -13   3       80.22       34.75     38.99 o 
   4 -13   3     1005.07     1163.62     98.31 o 
   5 -13   3      870.84      732.24     90.26 o 
   6 -13   3        2.75       -6.36     41.95 o 
   7 -13   3      385.74      264.42     67.38 o 
  -5 -12   3       77.70       63.99     55.09 o 
  -4 -12   3       86.11       75.43     55.94 o 
  -3 -12   3       18.24       47.88     43.22 o 
  -2 -12   3     1551.63     1618.54     59.59 o 
  -1 -12   3        0.11       10.35     18.91 o 
   0 -12   3     1265.07     1256.30     68.44 o 
   1 -12   3      106.82      125.04     27.21 o 
   2 -12   3     2668.62     2807.78    127.13 o 
   3 -12   3      426.37      409.77     60.60 o 
   4 -12   3     2689.28     2494.63    133.91 o 
   5 -12   3     1286.40     1353.04    102.55 o 
   6 -12   3      586.09      575.45     80.51 o 
   7 -12   3     1014.10     1103.87    113.57 o 
  -5 -11   3        2.02       64.83     51.27 o 
  -4 -11   3      401.99      439.01     71.19 o 
  -3 -11   3      149.96      139.41     52.12 o 
  -2 -11   3        1.92       -0.80     23.52 o 
  -1 -11   3       94.31      107.13     21.48 o 
   0 -11   3     1061.88     1034.11     49.99 o 
   1 -11   3       50.69       80.09     30.93 o 
   2 -11   3      376.22      321.63     48.31 o 
   3 -11   3      213.27      138.99     43.65 o 
   4 -11   3     5121.55     5178.67    197.89 o 
   5 -11   3     1588.14     1742.47    111.02 o 
   6 -11   3     2141.37     1924.68    124.16 o 
   7 -11   3     1732.21     1859.00    131.79 o 
   8 -11   3      440.14      602.57     92.38 o 
  -8 -10   3      198.98      219.08     31.78 o 
  -7 -10   3     2295.38     2403.09     85.17 o 
  -6 -10   3      141.15      166.96     19.92 o 
  -5 -10   3      483.79      491.13     77.55 o 
  -4 -10   3      163.14      154.25     48.31 o 
  -3 -10   3        9.11       22.79      8.47 o 
  -2 -10   3      304.62      394.96     48.31 o 
  -1 -10   3        0.45       -0.54     14.86 o 
   0 -10   3      289.74      339.00     38.99 o 
   1 -10   3      366.41      360.19     44.07 o 
   2 -10   3      713.78      699.61     59.75 o 
   3 -10   3      886.54      868.58     88.14 o 
   4 -10   3      254.04      300.37     82.42 o 
   5 -10   3      596.59      610.64     48.94 o 
   6 -10   3     1126.13     1173.94     68.03 o 
   7 -10   3     1537.44     1604.70     82.20 o 
   8 -10   3      118.47      209.28     44.03 o 
   9 -10   3      991.26     1158.30     87.34 o 
  -9  -9   3     1422.88     1436.52     77.55 o 
  -8  -9   3      616.74      665.80     37.23 o 
  -7  -9   3     2209.19     2128.06     59.22 o 
  -6  -9   3     1142.26     1156.20     45.44 o 
  -5  -9   3     1965.85     1936.97    121.19 o 
  -4  -9   3     2595.22     2614.12    134.75 o 
  -3  -9   3     1187.36     1219.13     90.26 o 
  -2  -9   3     2357.11     2375.71     48.07 o 
  -1  -9   3      374.75      391.91     27.85 o 
   0  -9   3     1069.28     1107.69     58.05 o 
   1  -9   3       12.74        0.69     12.38 o 
   2  -9   3     2666.02     2711.41     60.46 o 
   3  -9   3      747.52      727.30     33.67 o 
   4  -9   3     1730.36     1691.18     66.47 o 
   5  -9   3     3679.57     3687.14    110.19 o 
   6  -9   3      727.04      702.62     56.21 o 
   7  -9   3     2301.35     2211.00     93.67 o 
   8  -9   3        8.21      -13.00     62.50 o 
   9  -9   3     1486.61     1625.69     99.79 o 
  -9  -8   3      655.76      653.85     64.83 o 
  -8  -8   3      835.92      900.47     43.50 o 
  -7  -8   3     1322.60     1291.40     45.94 o 
  -6  -8   3     1066.39     1104.90     44.79 o 
  -5  -8   3     1558.54     1543.66     36.83 o 
  -4  -8   3      874.24      864.88     75.00 o 
  -3  -8   3     2106.09     2083.59    110.18 o 
  -2  -8   3      482.06      488.69     17.12 o 
  -1  -8   3     2416.37     2423.90     55.58 o 
   0  -8   3     2001.33     2054.35     77.97 o 
   1  -8   3        9.57        4.02     10.84 o 
   2  -8   3     3830.52     3919.65     76.56 o 
   3  -8   3        2.94       -9.62     11.49 o 
   4  -8   3     1978.36     1933.42     68.30 o 
   5  -8   3     1141.54     1186.50     58.99 o 
   6  -8   3     1504.54     1602.41     72.36 o 
   7  -8   3     1559.35     1601.93     78.60 o 
   8  -8   3      185.90      201.73     42.25 o 
   9  -8   3     1414.71     1633.97     90.92 o 
  10  -8   3      579.75      557.42     63.47 o 
 -10  -7   3       19.81        4.66     32.63 o 
  -9  -7   3      808.79      814.87     69.92 o 
  -8  -7   3       62.52       29.24     27.12 o 
  -7  -7   3      721.92      745.38     53.39 o 
  -6  -7   3      718.61      720.42     49.58 o 
  -5  -7   3      411.28      417.66     30.30 o 
  -4  -7   3     2049.14     2093.34     43.60 o 
  -3  -7   3        3.23       20.34     26.70 o 
  -2  -7   3     4415.07     4305.74    158.06 o 
  -1  -7   3      502.77      503.35     24.58 o 
   0  -7   3     3001.47     2933.81     52.69 o 
   1  -7   3      231.55      233.55     16.13 o 
   2  -7   3    10077.30    10085.68    160.76 o 
   3  -7   3       22.04        0.00     20.13 o 
   4  -7   3     2812.31     2784.47    118.23 o 
   5  -7   3      430.58      425.30     39.03 o 
   6  -7   3     1373.12     1176.61     89.62 o 
   7  -7   3     2455.81     2410.60    149.80 o 
   8  -7   3      279.62      236.35     41.73 o 
   9  -7   3     2050.13     1851.57     94.22 o 
  10  -7   3      547.25      590.49     64.95 o 
 -10  -6   3       43.50        9.32     34.32 o 
  -9  -6   3      981.57      948.78     73.73 o 
  -8  -6   3      128.21      110.18     33.90 o 
  -7  -6   3       80.87      111.02     29.24 o 
  -6  -6   3      252.97      223.78     26.37 o 
  -5  -6   3        2.03        3.57     20.42 o 
  -4  -6   3      364.83      338.41     16.47 o 
  -3  -6   3       23.38       51.27     27.54 o 
  -2  -6   3     1618.16     1501.35     80.94 o 
  -1  -6   3       64.77       94.27     10.33 o 
   0  -6   3     1084.02      927.95     20.00 o 
   1  -6   3     2396.33     2601.29     43.78 o 
   2  -6   3     2897.84     2728.68     57.47 o 
   4  -6   3     6415.69     6091.96    140.68 o 
   5  -6   3        1.24        5.30     27.97 o 
   6  -6   3      336.38      356.85     44.07 o 
   7  -6   3      950.92     1009.01     61.12 o 
   8  -6   3     1034.41     1151.49     89.41 o 
   9  -6   3      576.41      598.83     65.05 o 
  10  -6   3       22.57       31.24     44.92 o 
 -10  -5   3       77.25      105.94     41.53 o 
  -9  -5   3     2830.25     2754.39    127.97 o 
  -8  -5   3      363.39      344.09     47.88 o 
  -7  -5   3     1396.75     1333.12     74.58 o 
  -6  -5   3     1498.21     1450.08     69.50 o 
  -5  -5   3      225.67      229.59     23.54 o 
  -4  -5   3      280.34      280.51     16.98 o 
  -3  -5   3      144.35      185.42     27.72 o 
  -1  -5   3     1072.29     1153.24     22.75 o 
   0  -5   3     3581.28     3416.08     48.77 o 
   1  -5   3      901.78      979.43     29.70 o 
   2  -5   3     1257.98     1122.22     41.48 o 
   3  -5   3      100.32       66.99     79.88 o 
   4  -5   3     7283.30     7404.80    336.67 o 
   5  -5   3      552.22      503.65     60.17 o 
   6  -5   3     1540.85     1507.11     67.12 o 
   7  -5   3     1225.72     1175.32     64.45 o 
   8  -5   3      255.23      269.97     52.76 o 
   9  -5   3     1923.25     1930.23    100.43 o 
  10  -5   3       81.86       84.97     37.97 o 
 -10  -4   3       87.50       94.97     28.29 o 
  -9  -4   3     3590.99     3581.55    150.86 o 
  -8  -4   3        7.13        3.39     29.24 o 
  -7  -4   3     1587.75     1426.77     80.09 o 
  -6  -4   3      914.28      875.47     56.36 o 
  -5  -4   3     1190.77     1087.41     44.62 o 
  -4  -4   3      391.13      350.20     21.92 o 
  -3  -4   3       32.81       36.72      7.89 o 
  -2  -4   3      211.81      246.65      9.45 o 
  -1  -4   3        6.49        9.80      6.90 o 
   0  -4   3      422.46      360.75     14.03 o 
   1  -4   3        2.87       -3.64      9.04 o 
   2  -4   3     1040.21     1028.90     79.67 o 
   3  -4   3       32.35       52.04     13.36 o 
   4  -4   3     1584.75     1526.17     55.13 o 
   5  -4   3     1870.60     1898.58     68.17 o 
   6  -4   3     1820.38     1670.54     67.32 o 
   7  -4   3     1830.77     1787.53     75.72 o 
   8  -4   3       57.85       40.85     52.33 o 
   9  -4   3     2582.40     2705.33    104.63 o 
  10  -4   3      209.01      302.64     51.70 o 
 -11  -3   3      813.99      856.67     70.22 o 
 -10  -3   3       25.59       71.91     77.76 o 
  -9  -3   3     1029.91     1007.68     83.90 o 
  -8  -3   3      245.58      167.81     41.95 o 
  -7  -3   3     2823.66     2733.62    116.96 o 
  -6  -3   3     1499.47     1454.64     46.73 o 
  -5  -3   3      140.49      105.47     13.24 o 
  -4  -3   3     4094.08     3938.93     60.62 o 
  -3  -3   3     4317.85     4356.54     63.29 o 
  -2  -3   3     2842.46     2873.58     47.22 o 
  -1  -3   3      284.03      252.18     10.06 o 
   0  -3   3     2567.37     2552.07     35.01 o 
   1  -3   3      910.11      895.70     24.99 o 
   2  -3   3     1232.19     1167.39     41.05 o 
   3  -3   3      944.22     1028.32     41.34 o 
   4  -3   3     1119.77     1058.33     37.27 o 
   5  -3   3      460.15      454.60     64.41 o 
   6  -3   3     1273.92     1255.42     69.92 o 
   7  -3   3     2232.87     2205.71    102.12 o 
   8  -3   3        7.74       20.04     40.26 o 
   9  -3   3     2162.56     2085.54     90.53 o 
  10  -3   3        1.16      -25.00     41.95 o 
  11  -3   3      741.89      734.79     99.16 o 
 -11  -2   3     1644.82     1818.73    130.94 o 
 -10  -2   3      163.68      221.54     36.54 o 
  -9  -2   3     1624.23     1749.34    107.42 o 
  -8  -2   3      791.70      791.99     73.31 o 
  -7  -2   3     2649.22     2811.17    119.50 o 
  -6  -2   3     2027.97     2084.05     61.90 o 
  -5  -2   3     1069.70     1120.22     34.60 o 
  -4  -2   3     8647.38     8609.72    118.10 o 
  -3  -2   3       52.34       30.27      8.77 o 
  -2  -2   3      859.15      731.81     19.33 o 
  -1  -2   3    13391.17    13772.15    152.74 o 
   0  -2   3     2354.18     2323.81     37.28 o 
   1  -2   3      705.89      746.86     25.34 o 
   2  -2   3     2174.06     1932.80    170.88 o 
   3  -2   3       10.91       16.27     11.87 o 
   4  -2   3     1059.43      971.22     37.85 o 
   5  -2   3     1030.88     1032.55     39.21 o 
   6  -2   3     1173.99     1247.90     46.84 o 
   7  -2   3     1801.62     1830.32     72.99 o 
   8  -2   3        4.26       20.88     24.56 o 
   9  -2   3     1396.32     1357.98     74.16 o 
  10  -2   3      307.06      375.02     71.61 o 
  11  -2   3      607.43      539.86     91.53 o 
 -11  -1   3     1069.03     1028.45    105.51 o 
 -10  -1   3      200.85      226.33     39.06 o 
  -9  -1   3     2038.15     2353.06     90.42 o 
  -8  -1   3       87.23       88.57     27.26 o 
  -7  -1   3     1368.83     1345.08     45.92 o 
  -6  -1   3     1281.89     1225.53     40.41 o 
  -5  -1   3     1234.26     1208.91     37.03 o 
  -4  -1   3     2215.01     2224.01     46.55 o 
  -3  -1   3      380.21      385.91     26.30 o 
  -2  -1   3    13138.57    13083.55    165.79 o 
  -1  -1   3     4462.90     4740.60     66.10 o 
   0  -1   3     2556.89     2474.94     46.56 o 
   1  -1   3      632.96      650.77     19.09 o 
   2  -1   3    10723.10    10801.52    143.01 o 
   3  -1   3        0.38       -9.59      9.59 o 
   4  -1   3     5757.42     5742.32    103.48 o 
   5  -1   3       35.27       24.59     13.62 o 
   6  -1   3     3819.04     3851.23    103.20 o 
   7  -1   3     1850.28     1813.33     70.18 o 
   8  -1   3      767.60      827.26     54.76 o 
   9  -1   3      919.63     1053.45     93.65 o 
  10  -1   3       80.01      136.02     53.39 o 
  11  -1   3      816.13      644.95     94.92 o 
 -11   0   3     1145.46     1054.29    110.60 o 
 -10   0   3      202.66      224.29     40.40 o 
  -9   0   3     3465.38     3736.85    118.35 o 
  -8   0   3        0.23      -19.76     19.76 o 
  -7   0   3     2463.72     2487.14     65.81 o 
  -6   0   3     1374.20     1350.26     72.25 o 
  -5   0   3      770.80      785.64     32.47 o 
  -4   0   3     2688.15     2796.96     50.58 o 
  -3   0   3       71.38       68.59     12.03 o 
  -2   0   3     4352.30     4234.37     73.39 o 
  -1   0   3      463.73      484.08     21.37 o 
   0   0   3     6511.76     6551.93    108.50 o 
   1   0   3     2397.06     2511.22     38.77 o 
   2   0   3     2178.40     2067.77     45.50 o 
   3   0   3      382.96      402.37     28.12 o 
   5   0   3     1569.25     1588.01     60.81 o 
   6   0   3     2864.31     2763.81    113.35 o 
   7   0   3     2407.63     2473.35     92.67 o 
   8   0   3     1961.33     1875.25     75.36 o 
   9   0   3     1617.42     1567.88    110.60 o 
  10   0   3       43.12       68.65     47.46 o 
  11   0   3      313.76      308.91     71.61 o 
 -11   1   3      911.73      856.40    100.01 o 
 -10   1   3        8.37       69.07     45.77 o 
  -9   1   3     1987.04     2055.92    135.60 o 
  -8   1   3       40.79       56.31     19.55 o 
  -7   1   3     3201.10     3179.43     77.57 o 
  -6   1   3      523.73      560.09     50.43 o 
  -5   1   3     4200.24     4222.00    155.73 o 
  -4   1   3      211.84      187.50     23.07 o 
  -3   1   3      825.72      836.61     21.32 o 
  -2   1   3      928.24     1104.33     32.78 o 
  -1   1   3      570.20      605.32     21.50 o 
   0   1   3     5198.42     5990.16     84.64 o 
   1   1   3     2327.97     2384.77     48.52 o 
   2   1   3      807.12      730.72     26.98 o 
   3   1   3     2530.65     2761.68     66.14 o 
   4   1   3     1396.10     1289.27     39.09 o 
   5   1   3      722.98      768.62     52.95 o 
   6   1   3     3670.75     3771.52    103.50 o 
   7   1   3     1329.91     1372.10     49.75 o 
   8   1   3     1559.95     1719.58    107.21 o 
   9   1   3     2193.09     2151.81    127.55 o 
  10   1   3      173.07      183.06     57.21 o 
 -11   2   3     1431.42     1563.22    125.01 o 
 -10   2   3        6.45       28.82     43.22 o 
  -9   2   3     2727.26     2696.56     98.61 o 
  -8   2   3      832.01      832.01     46.15 o 
  -7   2   3     4682.61     4690.36    102.70 o 
  -6   2   3     1821.26     1793.54     74.76 o 
  -5   2   3     4530.47     4547.23     92.23 o 
  -4   2   3     3376.16     3333.00     71.19 o 
  -3   2   3     1486.26     1539.83     43.33 o 
  -1   2   3      206.08      219.73     20.82 o 
   0   2   3      114.57       83.11     13.57 o 
   1   2   3     2323.09     2396.70     68.71 o 
   2   2   3      126.04      108.51     11.08 o 
   3   2   3       70.05       87.10     12.04 o 
   4   2   3     2938.46     3031.19     64.72 o 
   5   2   3     1467.54     1420.91     43.29 o 
   6   2   3      424.66      367.99     35.20 o 
   7   2   3     1022.33     1088.96     57.65 o 
   8   2   3      527.53      536.89     69.92 o 
   9   2   3     2228.55     2263.26    132.21 o 
  10   2   3       51.40      125.85     55.09 o 
 -11   3   3      396.54      242.81     71.61 o 
 -10   3   3      594.25      687.32     95.34 o 
  -9   3   3      738.03      788.50     63.35 o 
  -8   3   3       58.20       74.50     23.45 o 
  -7   3   3     2234.81     2222.69     68.29 o 
  -6   3   3     1770.09     1713.49     74.77 o 
  -5   3   3     1456.94     1464.90     48.26 o 
  -4   3   3     4588.05     4523.43    108.64 o 
  -3   3   3     8219.74     8744.51    146.06 o 
  -2   3   3     8505.75     8675.25    189.52 o 
  -1   3   3     2648.67     2694.16     56.35 o 
   0   3   3     5437.23     5688.49     96.39 o 
   1   3   3     2060.26     2084.05     40.34 o 
   2   3   3      290.75      261.02     15.84 o 
   3   3   3      858.86      872.98     26.61 o 
   4   3   3     1582.75     1544.45     42.99 o 
   5   3   3      260.11      280.45     43.13 o 
   6   3   3     1769.16     1859.80    112.55 o 
   7   3   3     1351.80     1248.37     85.60 o 
   8   3   3      381.13      314.42     56.36 o 
   9   3   3     1100.95     1023.78     89.41 o 
  10   3   3        3.12       -9.32     37.71 o 
 -10   4   3       64.60      141.53     58.90 o 
  -9   4   3     1192.63     1138.70     73.35 o 
  -8   4   3       17.95       19.45     27.67 o 
  -7   4   3     1521.06     1528.84     72.78 o 
  -6   4   3     1292.93     1243.13     50.22 o 
  -5   4   3     1869.98     1861.17     56.01 o 
  -4   4   3     2690.55     2726.29    109.34 o 
  -3   4   3       26.78       19.96     12.66 o 
  -2   4   3     2583.70     2340.11     49.93 o 
  -1   4   3     2171.35     2400.69     53.98 o 
   0   4   3     6549.17     6608.78     96.54 o 
   1   4   3       12.67       -2.26      9.17 o 
   2   4   3     7594.05     7854.87    110.77 o 
   3   4   3      252.48      273.14     16.84 o 
   4   4   3     4196.00     4200.11     81.70 o 
   5   4   3       13.28       -6.10     12.64 o 
   6   4   3     1816.29     1797.55     72.89 o 
   7   4   3     1032.47      987.76     79.67 o 
   8   4   3      269.24      244.93     52.97 o 
   9   4   3     1154.00     1286.93    100.43 o 
  10   4   3        7.61      -23.73     39.83 o 
 -10   5   3      309.45      403.91     95.77 o 
  -9   5   3     1753.86     1797.58    129.03 o 
  -8   5   3      111.84      110.82     35.62 o 
  -7   5   3      894.42      917.10     64.56 o 
  -6   5   3       77.42       61.41     21.19 o 
  -5   5   3      270.47      279.34     28.45 o 
  -4   5   3      520.40      505.25     32.41 o 
  -3   5   3      134.87      186.06     23.18 o 
  -2   5   3     2514.31     2371.92     49.61 o 
  -1   5   3      421.31      388.20     28.07 o 
   0   5   3     1664.24     1527.21     36.24 o 
   1   5   3      182.83      218.81     16.70 o 
   2   5   3     3588.22     3473.47     72.91 o 
   3   5   3       36.88       67.64     11.21 o 
   4   5   3     4012.20     4008.52     69.45 o 
   5   5   3       84.61       74.90     17.40 o 
   6   5   3     2719.22     2747.62     85.69 o 
   7   5   3      711.42      686.48     72.89 o 
   8   5   3      598.35      536.05     68.65 o 
   9   5   3     1670.06     1445.42    105.09 o 
 -10   6   3      281.38      367.83     54.79 o 
  -9   6   3     2306.89     2303.21    103.73 o 
  -8   6   3        6.44       -3.81     29.50 o 
  -7   6   3     3852.05     3703.29    119.55 o 
  -6   6   3      882.90      902.78     76.91 o 
  -5   6   3     1897.60     1868.94     60.73 o 
  -4   6   3     1961.73     1969.35     57.98 o 
  -3   6   3       73.92       97.50     15.98 o 
  -2   6   3      595.63      535.94     29.59 o 
  -1   6   3      167.75      149.85     21.00 o 
   0   6   3     1062.25     1040.88     35.35 o 
   1   6   3       66.31       62.66     11.90 o 
   2   6   3      292.87      272.09     17.27 o 
   3   6   3       74.10       88.77     14.18 o 
   4   6   3     1639.34     1515.49     90.68 o 
   5   6   3       14.33       18.93     19.00 o 
   6   6   3     2295.51     2339.20     65.20 o 
   7   6   3       24.35       -3.81     32.63 o 
   8   6   3      656.60      643.25     75.43 o 
   9   6   3      985.16     1056.84     91.95 o 
 -10   7   3      245.73      198.26     48.73 o 
  -9   7   3     2064.02     2159.68    104.31 o 
  -8   7   3        1.92        6.36     32.94 o 
  -7   7   3     2756.93     2729.20    107.00 o 
  -6   7   3       29.45       60.60     27.87 o 
  -5   7   3     2097.87     2141.69     82.99 o 
  -4   7   3     1676.37     1743.99    159.75 o 
  -3   7   3     1255.62     1195.04     45.07 o 
  -2   7   3      659.70      633.86     46.96 o 
  -1   7   3       60.87       73.75     13.68 o 
   0   7   3      440.44      448.62     23.14 o 
   1   7   3       91.26      114.41     14.19 o 
   2   7   3      255.95      308.94     22.58 o 
   3   7   3      246.30      251.91     34.11 o 
   4   7   3       48.89       62.65     20.07 o 
   5   7   3      120.99      130.91     24.13 o 
   6   7   3     1010.90     1031.39     60.38 o 
   7   7   3      750.99      801.17     58.11 o 
   8   7   3      698.49      808.73     59.63 o 
  -9   8   3      491.30      447.85     58.37 o 
  -8   8   3       19.13      -27.21     36.65 o 
  -7   8   3     3100.28     3138.27    115.50 o 
  -6   8   3      318.21      297.09     43.17 o 
  -5   8   3      798.58      854.72    115.47 o 
  -4   8   3     1501.42     1570.78     70.53 o 
  -3   8   3     1208.68     1126.75     56.48 o 
  -2   8   3     1595.98     1623.86     44.56 o 
  -1   8   3      343.60      323.16     22.24 o 
   0   8   3      457.13      519.77     48.40 o 
   1   8   3      205.75      206.51     28.18 o 
   2   8   3      833.19      826.74     45.91 o 
   3   8   3      288.49      288.65     30.71 o 
   4   8   3     1090.50     1109.14     53.17 o 
   5   8   3        1.26        0.87     18.57 o 
   6   8   3      642.16      650.03     69.92 o 
   7   8   3      289.06      331.80     57.21 o 
   8   8   3      863.53      893.69     91.53 o 
  -9   9   3      936.05     1073.30     84.26 o 
  -8   9   3        0.05      -20.66     32.21 o 
  -7   9   3     1324.36     1279.57     78.20 o 
  -6   9   3      396.39      375.79     48.91 o 
  -5   9   3     1959.11     1809.14     80.90 o 
  -4   9   3      985.08      988.43     59.76 o 
  -3   9   3        1.88        1.41     21.27 o 
  -2   9   3     2816.53     2940.37    160.81 o 
  -1   9   3      613.52      554.81     45.39 o 
   0   9   3      830.29      871.81     50.08 o 
   1   9   3       11.54      -14.91     33.26 o 
   2   9   3      526.25      558.42     42.55 o 
   3   9   3      222.76      237.44     40.47 o 
   4   9   3       90.01      121.75     24.86 o 
   5   9   3       19.22       10.59     31.36 o 
   6   9   3      231.00      315.27     54.66 o 
   7   9   3      164.33       96.19     43.65 o 
  -8  10   3      373.21      348.13     52.73 o 
  -7  10   3      853.96      866.02     71.93 o 
  -6  10   3      252.54      245.27     43.14 o 
  -5  10   3     2710.17     2614.91    100.61 o 
  -4  10   3      779.24      601.73     77.97 o 
  -3  10   3      513.41      501.30     68.22 o 
  -2  10   3     2758.85     2500.98    128.82 o 
  -1  10   3       12.92       17.37     36.44 o 
   0  10   3     1124.23     1014.46     82.21 o 
   1  10   3        2.36       -1.00     19.53 o 
   2  10   3     1287.94     1345.85     61.23 o 
   3  10   3       16.51       18.78     20.26 o 
   4  10   3     1677.19     1633.14     97.46 o 
   5  10   3       30.76       -5.93     31.36 o 
   6  10   3      918.20      997.09     85.60 o 
  -7  11   3     1228.08     1368.29    124.16 o 
  -6  11   3       20.98       56.78     50.00 o 
  -5  11   3      666.80      742.84     90.26 o 
  -4  11   3      332.41      331.37     65.26 o 
  -3  11   3      749.21      605.12     79.24 o 
  -2  11   3      808.39      669.53     79.24 o 
  -1  11   3       33.09      -22.46     37.29 o 
   0  11   3     2649.42     2519.20    128.82 o 
   1  11   3      440.10      406.38     60.17 o 
   2  11   3      964.09     1017.85     83.90 o 
   3  11   3      248.98      211.45     48.31 o 
   4  11   3     1452.42     1456.01     96.19 o 
   5  11   3      136.04      116.11     43.65 o 
  -6  12   3        0.44      -14.41     48.31 o 
  -5  12   3     1091.55      996.24    109.75 o 
  -4  12   3      530.64      420.36     75.85 o 
  -3  12   3      614.02      720.38     91.53 o 
  -2  12   3      199.43      219.08     58.48 o 
  -1  12   3      283.62      232.22     57.63 o 
   0  12   3      276.08      237.72     55.94 o 
   1  12   3       64.86       31.36     40.68 o 
   2  12   3      120.33       61.87     40.68 o 
   3  12   3      202.83      146.62     45.77 o 
   4  12   3      492.20      526.30     69.50 o 
  -4  13   3      502.88      606.81     89.41 o 
  -3  13   3      792.71      894.12    104.24 o 
  -2  13   3      195.13      225.01     61.44 o 
  -1  13   3       37.18       -2.12     41.95 o 
   0  13   3       67.94       16.10     39.83 o 
   1  13   3       44.83       34.32     38.56 o 
   2  13   3        5.78       19.49     34.75 o 
   3  13   3       31.85       25.00     38.99 o 
  -3 -15   4      824.45      860.22    109.33 o 
  -2 -15   4      565.10      486.04     80.94 o 
  -1 -15   4      110.04      162.75     31.89 o 
   0 -15   4      590.11      560.76     49.17 o 
   1 -15   4       91.13       81.74     29.93 o 
   2 -15   4      505.48      523.76     68.22 o 
   3 -15   4      530.04      450.45     67.80 o 
   4 -15   4      297.85      277.56     64.41 o 
  -5 -14   4      611.99      743.68    106.36 o 
  -4 -14   4      465.64      457.65     86.02 o 
  -3 -14   4      739.26      912.76    106.79 o 
  -2 -14   4      983.52     1028.87    109.33 o 
  -1 -14   4      766.09      825.98     51.62 o 
   0 -14   4     1780.01     1762.46     73.20 o 
   1 -14   4       10.53       25.45     24.74 o 
   2 -14   4      986.97      974.08     58.92 o 
   3 -14   4      177.65      153.82     50.85 o 
   4 -14   4      450.29      499.60     74.16 o 
   5 -14   4     1140.76     1129.30    110.60 o 
   6 -14   4        1.01      -32.21     40.26 o 
  -5 -13   4      155.45      160.60     65.26 o 
  -4 -13   4      538.03      584.78     88.14 o 
  -3 -13   4      195.95      210.60     62.29 o 
  -2 -13   4     1682.56     1733.62     63.46 o 
  -1 -13   4      347.16      369.17     65.89 o 
   0 -13   4     3981.93     4031.95    112.12 o 
   1 -13   4        9.68        0.56     20.81 o 
   2 -13   4     4141.28     3955.30    159.75 o 
   3 -13   4      499.91      509.35     67.80 o 
   4 -13   4     1311.28     1259.81     98.31 o 
   5 -13   4      193.43      123.31     50.43 o 
   6 -13   4      143.81       59.75     46.19 o 
   7 -13   4     1136.96     1400.92    119.07 o 
  -6 -12   4      248.41      332.64     77.12 o 
  -5 -12   4       93.25      129.67     59.33 o 
  -4 -12   4      444.10      501.72     82.21 o 
  -3 -12   4        0.73       59.75     44.92 o 
  -2 -12   4     2797.41     2741.07     79.12 o 
  -1 -12   4      123.04      129.74     24.25 o 
   0 -12   4     3041.80     3131.37     99.58 o 
   1 -12   4       35.45       31.78     30.93 o 
   2 -12   4     4588.00     4523.97    169.50 o 
   3 -12   4       60.87      153.82     44.49 o 
   4 -12   4     2856.39     2770.91    141.11 o 
   5 -12   4      525.75      491.55     71.61 o 
   6 -12   4      382.70      345.78     66.11 o 
   7 -12   4      291.09      293.66     66.95 o 
  -6 -11   4       14.91       57.21     53.82 o 
  -5 -11   4      411.67      439.85     83.06 o 
  -4 -11   4       27.85       82.63     47.04 o 
  -3 -11   4       34.93       35.17     40.26 o 
  -2 -11   4      372.78      384.29     28.52 o 
  -1 -11   4      155.73      198.99     24.75 o 
   0 -11   4     3254.78     3333.23    120.77 o 
   1 -11   4     1122.24     1041.16     68.22 o 
   2 -11   4     1799.03     1938.24     98.73 o 
   3 -11   4     2261.92     2105.62    109.33 o 
   4 -11   4     1846.54     1772.13    110.60 o 
   5 -11   4     1119.51     1178.03     92.80 o 
   6 -11   4     1101.67     1096.25     97.46 o 
   7 -11   4     1042.70     1100.91    111.45 o 
   8 -11   4       28.89      -15.68     47.46 o 
  -8 -10   4       64.32       32.63     20.76 o 
  -7 -10   4     1119.64     1182.15     36.70 o 
  -6 -10   4        7.70      -40.26     40.26 o 
  -5 -10   4      265.29      295.78     59.75 o 
  -4 -10   4      105.75      137.30     52.97 o 
  -3 -10   4      849.70      864.03     89.41 o 
  -2 -10   4       49.54       54.44     14.82 o 
  -1 -10   4        2.31       -4.93     32.42 o 
   0 -10   4     2109.70     2225.12     89.84 o 
   1 -10   4       90.58      103.40     30.51 o 
   2 -10   4     3642.69     3787.92    142.38 o 
   3 -10   4     1442.79     1247.95     82.21 o 
   4 -10   4      536.92      597.98     45.70 o 
   5 -10   4     1094.32      932.52     56.91 o 
   6 -10   4       98.30      110.15     32.02 o 
   7 -10   4      834.37      839.61     65.43 o 
   8 -10   4       65.17       46.66     36.03 o 
   9 -10   4      780.80      819.67    135.39 o 
  -9  -9   4      702.89      715.29     57.21 o 
  -8  -9   4      510.30      574.61     60.17 o 
  -7  -9   4      367.68      401.57     25.23 o 
  -6  -9   4      343.38      346.92     18.95 o 
  -5  -9   4      999.07     1049.63     91.11 o 
  -4  -9   4     1142.36     1013.61     88.99 o 
  -3  -9   4     2088.14     2134.86    117.38 o 
  -2  -9   4     1362.29     1330.89     31.96 o 
  -1  -9   4     2892.29     3018.71    172.68 o 
   0  -9   4      866.99      836.91     51.27 o 
   1  -9   4      127.86      167.28     36.87 o 
   2  -9   4     2340.35     2229.01     66.78 o 
   3  -9   4      342.49      336.77     37.18 o 
   4  -9   4      899.89     1018.93     91.53 o 
   5  -9   4     4621.66     4616.61    126.96 o 
   6  -9   4        9.73       15.27     25.45 o 
   7  -9   4     1719.24     1809.86     85.06 o 
   8  -9   4        0.15      -20.34     42.38 o 
   9  -9   4     1276.96     1218.65    119.50 o 
  -9  -8   4      333.23      392.65     35.16 o 
  -8  -8   4      337.45      348.77     49.58 o 
  -7  -8   4      243.71      255.95     34.75 o 
  -6  -8   4      473.33      473.78     33.26 o 
  -5  -8   4      631.29      642.45     23.26 o 
  -4  -8   4       83.20       71.19     32.63 o 
  -3  -8   4     1556.92     1560.68     95.77 o 
  -2  -8   4     2352.07     2309.27     44.23 o 
  -1  -8   4     2559.20     2488.59     81.15 o 
   0  -8   4     2707.18     2664.13     92.80 o 
   1  -8   4     1015.80      995.86     29.74 o 
   2  -8   4     4289.69     4263.91     94.71 o 
   3  -8   4       70.35       20.59     49.58 o 
   5  -8   4      736.89      804.01     70.13 o 
   6  -8   4     1055.41     1054.82     61.73 o 
   7  -8   4     1708.53     1757.69     82.94 o 
   8  -8   4        0.69       35.99     32.46 o 
   9  -8   4      656.52      632.95     66.22 o 
  10  -8   4        5.72      -37.29     45.34 o 
 -10  -7   4       14.90        2.97     30.93 o 
  -9  -7   4      465.32      464.86     40.29 o 
  -8  -7   4      171.29      193.10     25.31 o 
  -7  -7   4       21.81       23.73     22.46 o 
  -6  -7   4      522.71      584.93     38.99 o 
  -5  -7   4       84.30       96.60     11.91 o 
  -4  -7   4      391.78      366.58     20.78 o 
  -2  -7   4     1853.04     1791.73     31.15 o 
  -1  -7   4      804.73      867.99     43.01 o 
   0  -7   4     9244.08     9314.64    142.26 o 
   1  -7   4      198.35      220.06     15.97 o 
   2  -7   4     6222.79     6049.29    130.58 o 
   3  -7   4      182.85      201.71     37.29 o 
   4  -7   4     2964.86     2871.34    120.77 o 
   5  -7   4     1734.42     1688.87     87.93 o 
   6  -7   4     1622.34     1588.47     72.36 o 
   7  -7   4     1430.42     1447.67     74.74 o 
   8  -7   4      242.04      187.58     40.00 o 
   9  -7   4     1283.62     1232.31     81.77 o 
  10  -7   4       26.70       13.76     34.99 o 
 -10  -6   4        8.91      -28.82     28.82 o 
  -9  -6   4      768.99      806.94     50.34 o 
  -8  -6   4      147.83      149.98     36.65 o 
  -7  -6   4      769.80      692.34     38.05 o 
  -6  -6   4      619.75      630.93     45.45 o 
  -5  -6   4      189.66      178.54     15.57 o 
  -4  -6   4      831.75      857.82     20.55 o 
  -3  -6   4      302.96      314.61     10.91 o 
  -2  -6   4      135.15      109.95      7.66 o 
  -1  -6   4        3.77       -0.30      6.76 o 
   0  -6   4      425.94      316.25     21.04 o 
   1  -6   4       16.35        1.73      9.17 o 
   2  -6   4     4260.26     4039.69     76.63 o 
   3  -6   4      512.83      532.13     90.47 o 
   4  -6   4     4049.32     4143.00     99.58 o 
   5  -6   4     2179.06     2201.33     62.86 o 
   6  -6   4     1533.40     1467.51     84.75 o 
   7  -6   4     2335.55     2173.87     84.80 o 
   8  -6   4      392.22      330.21     45.84 o 
   9  -6   4      323.00      290.90     90.26 o 
  10  -6   4       90.73       98.44     62.93 o 
 -10  -5   4       56.00       21.22     34.11 o 
  -9  -5   4     2547.70     2602.77    125.43 o 
  -8  -5   4      954.46      882.32     48.34 o 
  -7  -5   4     2225.82     2126.12     66.52 o 
  -6  -5   4      216.76      227.09     20.52 o 
  -5  -5   4      952.48      937.39     31.82 o 
  -4  -5   4     1305.55     1404.78     29.15 o 
  -3  -5   4      640.34      620.77     16.70 o 
  -2  -5   4      165.67      200.83     17.87 o 
  -1  -5   4       40.62       70.82      7.72 o 
   0  -5   4     2551.02     2393.71     41.53 o 
   1  -5   4     1548.02     1740.42     39.82 o 
   2  -5   4      602.41      418.41     23.07 o 
   3  -5   4     4524.85     4803.54    112.36 o 
   4  -5   4     1931.77     1796.81     75.00 o 
   5  -5   4     2107.12     2170.89     82.63 o 
   6  -5   4      545.97      481.72     42.69 o 
   7  -5   4     3207.77     3209.40    105.92 o 
   8  -5   4      198.00      250.91     41.43 o 
   9  -5   4      788.80      945.58     72.22 o 
  10  -5   4       14.28      -13.26     31.04 o 
 -10  -4   4        2.00        2.29     22.08 o 
  -9  -4   4      542.82      593.79     48.50 o 
  -8  -4   4      278.27      272.57     31.96 o 
  -7  -4   4     1116.48     1051.92     49.28 o 
  -6  -4   4     1423.49     1261.47     41.97 o 
  -5  -4   4     1723.87     1714.09     44.81 o 
  -4  -4   4     1100.43     1053.64     49.48 o 
  -3  -4   4     1936.70     1791.01     33.08 o 
  -2  -4   4     7191.31     7432.94    111.31 o 
  -1  -4   4     2276.44     2378.50     36.48 o 
   0  -4   4     1547.52     1527.42     33.88 o 
   1  -4   4      663.91      715.37     25.99 o 
   2  -4   4     4505.58     4300.69     96.18 o 
   3  -4   4     1626.66     1805.02     52.30 o 
   4  -4   4     1487.08     1558.06     47.61 o 
   5  -4   4     3228.64     3231.24     76.23 o 
   6  -4   4      936.28      956.43     44.74 o 
   7  -4   4     2019.82     2083.03     83.10 o 
   8  -4   4        3.75      -16.80     38.99 o 
   9  -4   4     1199.10     1122.67     78.39 o 
  10  -4   4        0.11       -2.09     30.05 o 
 -11  -3   4      805.80      860.22     94.07 o 
 -10  -3   4      222.67      177.78     34.42 o 
  -9  -3   4     1095.66     1064.73     60.36 o 
  -8  -3   4      213.11      245.13     36.44 o 
  -7  -3   4       49.40       47.73     21.19 o 
  -6  -3   4     1599.59     1473.38     36.62 o 
  -5  -3   4     1085.24     1071.23     28.56 o 
  -4  -3   4      386.71      299.96     23.87 o 
  -3  -3   4      553.61      515.46     15.64 o 
  -2  -3   4     1494.55     1329.11     25.21 o 
  -1  -3   4    12115.05    12484.06    176.76 o 
   0  -3   4     6339.21     6181.28     84.79 o 
   1  -3   4     1401.31     1501.65     32.08 o 
   2  -3   4     6730.06     6862.21    102.02 o 
   3  -3   4      172.20      164.31     18.25 o 
   4  -3   4     2314.93     2248.45     57.48 o 
   5  -3   4     2007.77     2043.45     58.06 o 
   6  -3   4      209.27      251.17     26.40 o 
   7  -3   4     1933.09     1932.98     78.26 o 
   8  -3   4        2.17      -21.65     21.65 o 
   9  -3   4     1302.55     1302.01     73.91 o 
  10  -3   4      125.11      161.03     67.80 o 
 -11  -2   4      495.91      460.97     69.71 o 
 -10  -2   4        1.49       54.10     25.46 o 
  -9  -2   4      771.11      825.70     57.07 o 
  -8  -2   4      127.10      147.17     28.72 o 
  -7  -2   4      148.63      160.03     27.11 o 
  -6  -2   4      685.68      734.24     31.53 o 
  -5  -2   4       18.32       29.51     12.23 o 
  -4  -2   4     2020.15     2026.29     40.15 o 
  -3  -2   4        5.33        2.43      8.26 o 
  -2  -2   4     2425.66     2318.66     45.55 o 
  -1  -2   4      268.20      309.92     14.55 o 
   0  -2   4     7298.46     7328.23    188.20 o 
   1  -2   4     1523.69     1613.99     34.20 o 
   2  -2   4    14012.83    13981.07    258.74 o 
   3  -2   4      861.68      977.21     33.87 o 
   4  -2   4     8805.20     8857.20    149.79 o 
   5  -2   4      490.24      569.25     32.83 o 
   6  -2   4     1980.60     1954.18     68.78 o 
   7  -2   4     2697.41     2628.34     90.28 o 
   8  -2   4       69.13       52.30     28.71 o 
   9  -2   4     1653.28     1692.64     81.69 o 
  10  -2   4      201.17      161.45     61.02 o 
 -11  -1   4     1120.50     1117.43    111.45 o 
 -10  -1   4       20.44       12.46     77.12 o 
  -9  -1   4     1257.63     1203.22     66.21 o 
  -8  -1   4       57.27       45.62     23.71 o 
  -7  -1   4     1697.26     1776.95     53.29 o 
  -6  -1   4       58.58       65.60     16.10 o 
  -5  -1   4      328.02      340.60     19.99 o 
  -4  -1   4      166.02      139.21     13.81 o 
  -3  -1   4      996.47      946.81     26.10 o 
  -2  -1   4      969.88      959.93     24.88 o 
  -1  -1   4      257.84      247.10     16.00 o 
   0  -1   4    11189.90    11489.27    173.13 o 
   1  -1   4     2211.26     2426.92     44.07 o 
   3  -1   4       29.08       62.09     14.29 o 
   4  -1   4    15785.03    16409.19    253.45 o 
   5  -1   4      566.09      622.37     33.37 o 
   6  -1   4     1424.15     1379.04     58.97 o 
   7  -1   4      117.78      142.85     28.60 o 
   8  -1   4      183.68      180.80     32.66 o 
   9  -1   4     1227.11     1190.32    101.28 o 
  10  -1   4       12.19      -14.83     42.80 o 
 -11   0   4     1805.93     2121.72    145.77 o 
 -10   0   4       32.70      -41.64     65.26 o 
  -9   0   4     2004.37     1871.00     82.82 o 
  -8   0   4      255.62      222.38     76.49 o 
  -7   0   4      796.38      824.01     51.29 o 
  -6   0   4      111.61       62.79     17.46 o 
  -5   0   4       44.01        4.38     13.82 o 
  -4   0   4      397.24      380.13     19.56 o 
  -3   0   4      833.32      844.77     37.25 o 
  -2   0   4      337.59      299.92     19.46 o 
  -1   0   4        1.63        4.93     10.72 o 
   0   0   4     5738.89     5948.99     85.75 o 
   1   0   4      151.01      172.48     17.28 o 
   2   0   4     3252.10     3231.70     50.21 o 
   3   0   4     1007.31     1036.74     35.13 o 
   4   0   4     8455.32     8584.38    144.99 o 
   5   0   4     4446.89     4403.56    110.07 o 
   6   0   4     5699.84     5581.51    135.36 o 
   7   0   4     4708.39     4570.70    146.83 o 
   8   0   4      138.31      181.04     34.30 o 
   9   0   4     1154.18     1271.68    106.36 o 
  10   0   4       15.77       -7.63     41.95 o 
 -11   1   4     1413.33     1834.84    138.57 o 
 -10   1   4       16.30       37.29     45.34 o 
  -9   1   4     2344.85     2432.26     94.97 o 
  -8   1   4      585.72      551.37     38.88 o 
  -7   1   4     3421.24     3473.07     83.77 o 
  -6   1   4     1074.34     1112.16     91.32 o 
  -5   1   4      465.59      360.21     33.05 o 
  -4   1   4      666.38      628.20     23.32 o 
  -3   1   4      489.45      437.29     18.97 o 
  -2   1   4     1308.85     1422.71     38.71 o 
   0   1   4      167.67      255.69     18.17 o 
   1   1   4       77.88       92.17     13.78 o 
   2   1   4     7697.89     8033.59    115.40 o 
   3   1   4        1.47        5.03     11.04 o 
   4   1   4     2520.49     2245.79    349.60 o 
   5   1   4     1888.20     2002.13     65.89 o 
   6   1   4     4808.66     4625.52     96.58 o 
   7   1   4     1575.58     1529.29     64.98 o 
   8   1   4     1057.95      892.84     87.29 o 
   9   1   4     1620.99     1601.78    113.14 o 
  10   1   4       16.93       19.07     46.19 o 
 -11   2   4     1569.18     1665.34    133.91 o 
 -10   2   4      176.17      245.78     63.56 o 
  -9   2   4     2484.01     2448.44    138.14 o 
  -8   2   4      980.62      974.09     50.39 o 
  -7   2   4     2194.75     2214.82     66.71 o 
  -6   2   4     1380.92     1330.09     48.88 o 
  -5   2   4     1890.10     1830.54     53.72 o 
  -4   2   4     1765.36     1783.26     43.43 o 
  -3   2   4      166.21      236.16     19.51 o 
  -2   2   4     8226.78     8515.97    121.35 o 
  -1   2   4      239.77      176.46     16.88 o 
   0   2   4      188.17      291.83     17.84 o 
   1   2   4       27.01       53.42     12.79 o 
   2   2   4     1882.04     1839.47     39.76 o 
   3   2   4      379.73      414.83     19.34 o 
   4   2   4      289.90      292.94     23.28 o 
   5   2   4     1084.78     1006.35     50.13 o 
   6   2   4      131.84      114.94     26.32 o 
   7   2   4     2777.13     2623.02    128.82 o 
   8   2   4      107.75      164.42     47.46 o 
   9   2   4     2304.14     2321.31    135.18 o 
  10   2   4       22.55      -25.43     41.10 o 
 -11   3   4      732.88      748.77    103.40 o 
 -10   3   4      238.29      163.99     61.02 o 
  -9   3   4     1460.19     1604.54     80.03 o 
  -8   3   4      345.66      308.18     43.37 o 
  -7   3   4     1318.93     1240.00     52.87 o 
  -6   3   4     1884.24     1831.22     59.34 o 
  -5   3   4     1985.96     2064.71     59.61 o 
  -4   3   4      912.69      899.32     33.41 o 
  -3   3   4     2260.29     2351.49     50.73 o 
  -2   3   4     2305.25     2182.59     46.17 o 
  -1   3   4     4563.45     4802.43     89.45 o 
   0   3   4     2745.83     2520.63     98.98 o 
   1   3   4     2814.04     2850.33     52.59 o 
   2   3   4     1150.50     1036.34     34.99 o 
   3   3   4       39.98       29.15     11.74 o 
   4   3   4     4007.07     3936.35     70.73 o 
   5   3   4       23.47       20.66     14.22 o 
   6   3   4      731.58      787.79     50.47 o 
   7   3   4     1857.29     1893.32    109.75 o 
   8   3   4      260.70      326.29     58.90 o 
   9   3   4      607.55      498.76     75.00 o 
  10   3   4       11.16      -38.99     38.99 o 
 -10   4   4       78.02       27.97     54.24 o 
  -9   4   4      740.88      752.78     87.08 o 
  -8   4   4       88.33      113.08     61.44 o 
  -7   4   4      514.34      540.54     50.02 o 
  -6   4   4     1167.88     1113.68     49.24 o 
  -5   4   4      294.21      238.16     25.93 o 
  -4   4   4     1102.76     1115.23     37.52 o 
  -3   4   4       80.97       73.84     14.58 o 
  -2   4   4      489.16      446.61     24.20 o 
  -1   4   4       32.74       25.73     10.70 o 
   0   4   4     6115.17     6156.05    108.37 o 
   1   4   4      537.81      566.87     23.56 o 
   2   4   4     5256.64     5253.93    102.10 o 
   3   4   4       71.78       61.47     12.54 o 
   4   4   4     6002.54     5982.74     96.81 o 
   5   4   4        0.33        2.73     12.74 o 
   6   4   4     2734.78     2730.35     88.09 o 
   7   4   4     1136.53     1137.77     89.41 o 
   8   4   4      536.28      489.01     69.92 o 
   9   4   4     1255.98     1206.84    102.97 o 
 -10   5   4       71.00       14.04     35.60 o 
  -9   5   4     1498.53     1670.48     89.33 o 
  -8   5   4      562.44      438.74     51.50 o 
  -7   5   4     1293.50     1299.77     70.66 o 
  -6   5   4      337.75      310.63     61.02 o 
  -5   5   4      349.52      388.86     33.24 o 
  -4   5   4     1319.66     1316.08     41.91 o 
  -3   5   4      233.37      223.96     20.23 o 
  -2   5   4      741.40      749.61     41.22 o 
  -1   5   4      102.20      113.27     20.01 o 
   0   5   4     1960.25     1931.05     43.62 o 
   1   5   4      789.63      781.85     27.73 o 
   2   5   4     3381.08     3290.57     60.07 o 
   3   5   4        0.11       20.50     11.12 o 
   4   5   4     5009.58     5050.00     97.99 o 
   5   5   4      741.22      752.07     38.63 o 
   6   5   4     2335.45     2309.08     83.15 o 
   7   5   4      761.91      682.66     74.16 o 
   8   5   4     1473.65     1466.18    103.82 o 
   9   5   4     1324.35     1278.88    103.82 o 
 -10   6   4      272.71      292.03     52.70 o 
  -9   6   4     1933.04     2071.03    320.57 o 
  -8   6   4        7.25       16.81     32.46 o 
  -7   6   4     1163.16     1078.88     69.63 o 
  -6   6   4       74.18       74.52     55.30 o 
  -5   6   4      989.80     1022.06     85.17 o 
  -4   6   4      393.15      455.17     29.68 o 
  -3   6   4      635.53      684.74     31.82 o 
  -2   6   4      120.06      137.63     19.81 o 
  -1   6   4      134.93      139.15     18.27 o 
   0   6   4      601.04      564.39     25.95 o 
   1   6   4       96.10      108.73     14.44 o 
   2   6   4      611.77      619.90     25.98 o 
   3   6   4      470.24      481.46     30.08 o 
   4   6   4     1255.06     1230.76     56.36 o 
   5   6   4     1859.38     1944.76     76.70 o 
   6   6   4     1753.11     1841.62    106.36 o 
   7   6   4     1672.89     1833.64    114.20 o 
   8   6   4      216.21      253.47     41.34 o 
   9   6   4     1796.99     1970.02    129.24 o 
  -9   7   4     1242.65     1329.53     86.87 o 
  -8   7   4      126.32      209.49     55.72 o 
  -7   7   4     2344.03     2354.00     98.87 o 
  -6   7   4      822.18      902.27     66.36 o 
  -5   7   4      652.53      650.62     58.69 o 
  -4   7   4      506.31      550.93     46.72 o 
  -3   7   4      808.91      850.29     42.24 o 
  -2   7   4      833.57      874.76     39.26 o 
  -1   7   4      762.79      796.50     31.73 o 
   0   7   4      540.91      601.22     27.48 o 
   1   7   4     1057.63     1045.90     42.42 o 
   2   7   4     2702.59     2703.65    101.06 o 
   3   7   4      146.77      114.05     24.48 o 
   4   7   4     1029.61      967.90     54.88 o 
   5   7   4     1368.15     1350.40     63.05 o 
   6   7   4     1211.45     1224.22     91.95 o 
   7   7   4     1167.31     1207.27     94.50 o 
   8   7   4       70.66      122.89     47.88 o 
  -9   8   4      901.93      983.44    111.02 o 
  -8   8   4      372.75      400.44     56.03 o 
  -7   8   4      694.60      828.00     69.36 o 
  -6   8   4      649.14      579.41     54.98 o 
  -5   8   4      535.74      573.26     54.08 o 
  -4   8   4     1169.52     1096.61     62.62 o 
  -3   8   4      394.13      410.07     42.38 o 
  -2   8   4      443.30      472.36     41.53 o 
  -1   8   4      699.15      747.65     38.37 o 
   0   8   4      771.35      818.17     53.21 o 
   1   8   4      718.99      738.98     47.87 o 
   2   8   4      621.52      624.92     44.92 o 
   3   8   4     1503.78     1485.58     63.49 o 
   4   8   4     1390.75     1436.36     64.09 o 
   5   8   4       77.91       35.60     35.17 o 
   6   8   4      787.16      833.94     83.48 o 
   7   8   4      696.28      730.12     83.90 o 
  -8   9   4       82.10       33.36    104.67 o 
  -7   9   4      446.65      466.92     61.87 o 
  -6   9   4      710.25      725.73     62.11 o 
  -5   9   4        2.24      -36.44     36.44 o 
  -4   9   4     1912.21     1813.38     79.90 o 
  -3   9   4      106.11       63.63     27.11 o 
  -2   9   4     1490.11     1415.19     65.47 o 
  -1   9   4        5.38       23.31     36.44 o 
   0   9   4      607.72      700.89     74.16 o 
   1   9   4      165.66      219.15     32.16 o 
   2   9   4     1672.95     1700.07     69.94 o 
   3   9   4       17.10      -10.59     31.78 o 
   4   9   4     1607.59     1651.78    101.28 o 
   5   9   4      119.77       91.95     43.22 o 
   6   9   4     1130.68     1284.39     97.46 o 
   7   9   4      404.76      502.99     73.31 o 
  -7  10   4      347.21      354.21     52.43 o 
  -6  10   4      220.35      274.41     44.93 o 
  -5  10   4      668.22      561.89     82.21 o 
  -4  10   4      142.52       63.14     42.80 o 
  -3  10   4       18.18      -31.78     31.78 o 
  -2  10   4     1023.34      883.52     90.26 o 
  -1  10   4       49.82      -12.29     36.44 o 
   0  10   4      454.82      471.64     66.53 o 
   1  10   4        1.81       24.58     36.44 o 
   2  10   4     1107.66     1117.43     88.56 o 
   3  10   4        7.37      -31.78     31.78 o 
   4  10   4     2652.12     2422.16    127.55 o 
   5  10   4       37.21       11.87     37.71 o 
   6  10   4     1618.60     1767.04    111.87 o 
  -6  11   4      205.53      248.74     66.95 o 
  -5  11   4      654.66      589.01     84.33 o 
  -4  11   4       78.33      137.30     50.85 o 
  -3  11   4       73.90       79.67     44.92 o 
  -2  11   4      234.40      341.97     65.26 o 
  -1  11   4       48.91      106.79     50.00 o 
   0  11   4      587.13      539.86     73.31 o 
   1  11   4        6.78       -0.42     35.60 o 
   2  11   4      541.76      536.47     70.34 o 
   3  11   4        2.55      -30.09     33.90 o 
   4  11   4     1507.16     1558.56    105.09 o 
   5  11   4      293.78      255.95     58.05 o 
  -5  12   4     1192.97     1157.27    119.50 o 
  -4  12   4      415.03      408.50     77.12 o 
  -3  12   4      858.15      727.58     91.11 o 
  -2  12   4       25.00       15.26     44.49 o 
  -1  12   4      559.94      684.78     88.14 o 
   0  12   4      261.80      232.22     58.48 o 
   1  12   4       46.98      -21.19     38.14 o 
   2  12   4      273.95      292.39     58.90 o 
   3  12   4       24.52       63.99     40.26 o 
  -3  13   4      324.46      280.10     69.92 o 
  -2  13   4      377.09      438.16     78.82 o 
  -1  13   4       14.14       33.05     44.92 o 
   0  13   4       23.14       31.78     43.65 o 
   1  13   4       66.93       82.21     48.31 o 
   0 -16   5     1029.67     1021.80     63.72 o 
   1 -16   5      719.38      802.87     60.81 o 
  -3 -15   5     1467.72     1586.95    130.09 o 
  -2 -15   5      868.28      891.15    107.21 o 
  -1 -15   5      723.86      658.82     50.14 o 
   0 -15   5     1243.66     1227.64     64.33 o 
   1 -15   5        0.08      -23.09     23.09 o 
   2 -15   5      592.62      653.41     55.24 o 
   3 -15   5      356.92      530.11     73.31 o 
   4 -15   5       89.09       22.46     45.34 o 
  -5 -14   5      209.64      280.10     80.09 o 
  -4 -14   5     1126.58     1017.00    114.84 o 
  -3 -14   5      317.81      380.11     75.85 o 
  -2 -14   5     1859.64     1903.07    130.52 o 
  -1 -14   5      269.40      257.95     33.42 o 
   0 -14   5     2669.64     2726.94     92.14 o 
   1 -14   5       10.49       27.34     23.95 o 
   2 -14   5     1194.14     1247.52     90.68 o 
   3 -14   5      230.10      222.89     54.24 o 
   4 -14   5      334.24      303.41     61.87 o 
   5 -14   5      315.59      298.74     67.80 o 
  -6 -13   5      373.75      392.39     85.60 o 
  -5 -13   5      147.29      138.99     63.14 o 
  -4 -13   5      748.93      596.64     88.56 o 
  -3 -13   5      360.08      269.51     66.53 o 
  -2 -13   5     1853.38     1926.69     66.46 o 
  -1 -13   5       31.87       39.45     22.88 o 
   0 -13   5     2811.66     2749.62     88.64 o 
   1 -13   5      136.26      151.70     39.41 o 
   2 -13   5     2978.92     3068.81    137.30 o 
   3 -13   5       87.30       91.11     41.95 o 
   4 -13   5      776.19      807.25     86.45 o 
   5 -13   5      134.31      100.85     51.27 o 
   6 -13   5      260.26      314.85     69.92 o 
   7 -13   5      223.15      217.38     63.14 o 
  -6 -12   5       32.32       86.87     55.51 o 
  -5 -12   5      536.95      693.26     96.19 o 
  -4 -12   5      711.45      637.75     84.33 o 
  -3 -12   5      338.44      445.79     76.28 o 
  -2 -12   5     1457.05     1450.22     68.65 o 
  -1 -12   5       27.70       27.73     20.22 o 
   0 -12   5     2302.71     2386.99    101.28 o 
   1 -12   5      514.31      564.86     58.90 o 
   2 -12   5     1439.06     1376.77     87.29 o 
   3 -12   5      293.91      351.29     57.21 o 
   4 -12   5     1000.74     1039.04     91.11 o 
   5 -12   5      895.10      919.96     97.04 o 
   6 -12   5      262.47      280.10     61.87 o 
   7 -12   5      308.96      313.58     72.46 o 
  -7 -11   5      648.88      778.43    109.33 o 
  -6 -11   5      321.95      224.16     65.68 o 
  -5 -11   5     1102.09     1024.63    111.87 o 
  -4 -11   5      260.34      257.64     62.29 o 
  -3 -11   5      566.42      509.35     76.28 o 
  -2 -11   5     3329.23     3251.65     85.36 o 
  -1 -11   5      114.41      108.48     26.27 o 
   0 -11   5     1444.14     1409.82     73.73 o 
   1 -11   5     1111.35     1066.58     70.34 o 
   2 -11   5     3180.66     3270.94    133.91 o 
   3 -11   5     1682.98     1663.65    100.01 o 
   4 -11   5     1229.94     1247.10     95.77 o 
   5 -11   5     1317.82     1397.11    100.01 o 
   6 -11   5      859.51      812.33     91.95 o 
   7 -11   5      495.28      420.79     78.39 o 
   8 -11   5       70.76       55.09     52.12 o 
  -8 -10   5        1.56      -16.10     16.10 o 
  -7 -10   5      969.14     1078.59     84.53 o 
  -6 -10   5      279.86      294.08     63.14 o 
  -5 -10   5     1436.12     1489.91    112.29 o 
  -4 -10   5      298.70      225.44     59.33 o 
  -3 -10   5      670.47      545.79     70.34 o 
  -2 -10   5     2013.58     1961.26     88.14 o 
  -1 -10   5      600.88      531.81     40.68 o 
   0 -10   5     3742.31     3581.12    123.31 o 
   1 -10   5      130.59      176.28     34.32 o 
   2 -10   5      632.96      640.71     61.87 o 
   3 -10   5      949.42      943.27     76.28 o 
   4 -10   5      289.13      273.55     39.62 o 
   5 -10   5      754.28      806.06     55.55 o 
   6 -10   5        0.68       21.16     28.01 o 
   7 -10   5      690.81      674.64     61.99 o 
   8 -10   5      163.98      112.24     42.57 o 
   9 -10   5      555.01      625.54     68.13 o 
  -9  -9   5      336.00      374.17     43.65 o 
  -7  -9   5      437.91      468.21     26.29 o 
  -6  -9   5      410.54      445.86     37.71 o 
  -5  -9   5     1649.41     1772.13    111.87 o 
  -4  -9   5     3098.72     2967.11    145.35 o 
  -3  -9   5     1538.20     1464.91     99.16 o 
  -2  -9   5     3090.15     3058.18    100.22 o 
   0  -9   5     4888.10     5048.15    155.52 o 
   1  -9   5        7.37       27.01     19.05 o 
   2  -9   5     2092.62     2102.57     95.77 o 
   3  -9   5     2469.94     2636.16    119.50 o 
   4  -9   5      754.77      768.66     47.49 o 
   5  -9   5     1846.01     1788.50     73.84 o 
   6  -9   5       14.50       -2.29     63.77 o 
   7  -9   5     1186.98     1258.37     74.89 o 
   8  -9   5       16.23      -37.71     37.71 o 
   9  -9   5      166.81      177.40     57.63 o 
  -9  -8   5      284.89      250.01     44.07 o 
  -8  -8   5       84.82      104.64     20.51 o 
  -7  -8   5      103.56      102.48     17.27 o 
  -6  -8   5        6.55       12.88     10.48 o 
  -5  -8   5      996.46     1068.10     29.43 o 
  -4  -8   5       61.65       76.56     12.69 o 
  -3  -8   5     3316.70     3420.08     66.37 o 
  -2  -8   5     3279.10     3366.78     84.11 o 
  -1  -8   5      779.19      819.04     99.79 o 
   0  -8   5     7858.95     7645.33    214.42 o 
   1  -8   5        1.10       -4.03     12.54 o 
   2  -8   5     6347.96     6468.83    140.31 o 
   3  -8   5       33.11        2.53     42.80 o 
   5  -8   5       14.86        8.08     26.91 o 
   6  -8   5      398.06      393.37     44.49 o 
   7  -8   5       25.92       74.45     32.89 o 
   8  -8   5        0.95      -33.00     34.75 o 
   9  -8   5       87.14       58.70     38.06 o 
 -10  -7   5       94.08      196.62     46.19 o 
  -9  -7   5      149.98      159.33     38.56 o 
  -8  -7   5       26.04       28.73     17.86 o 
  -7  -7   5      347.04      346.00     36.21 o 
  -6  -7   5      312.00      375.25     25.12 o 
  -5  -7   5        4.90       16.34     13.24 o 
  -4  -7   5      819.02      867.03     20.91 o 
  -3  -7   5      346.66      331.96     13.53 o 
  -2  -7   5     2288.97     2233.88     35.32 o 
  -1  -7   5      333.49      353.82     17.36 o 
   0  -7   5     8890.84     8772.99    163.50 o 
   1  -7   5        0.49        5.51     15.88 o 
   2  -7   5     8601.19     8767.91    178.40 o 
   3  -7   5     1226.66     1229.73     69.07 o 
   5  -7   5      952.05      893.12     54.45 o 
   6  -7   5     1859.57     1818.62     77.90 o 
   7  -7   5      296.43      283.98     42.65 o 
   8  -7   5       98.44       89.91     38.99 o 
   9  -7   5      412.78      440.77     58.02 o 
  10  -7   5      104.99       88.75     41.92 o 
 -10  -6   5       24.32       12.71     30.51 o 
  -9  -6   5      195.55      221.48     67.38 o 
  -8  -6   5        5.44        8.90     33.90 o 
  -7  -6   5      650.86      622.86     34.00 o 
  -6  -6   5       78.05       84.03     15.58 o 
  -5  -6   5     1348.69     1263.73     38.58 o 
  -4  -6   5      367.05      368.93     22.22 o 
  -3  -6   5     1304.55     1295.01     34.01 o 
  -2  -6   5      284.64      236.78     17.20 o 
  -1  -6   5      673.22      691.06     22.18 o 
   0  -6   5     2729.77     2560.39     49.87 o 
   1  -6   5     1475.33     1607.24     39.67 o 
   2  -6   5     7670.60     7566.75    161.46 o 
   3  -6   5     1702.35     1713.26     58.28 o 
   4  -6   5     2403.42     2471.25     63.85 o 
   5  -6   5     3945.15     3806.62     88.71 o 
   6  -6   5     2968.20     2893.40     98.55 o 
   7  -6   5      213.15      202.46     38.32 o 
   8  -6   5      834.79      666.18     58.83 o 
   9  -6   5      441.29      535.13    113.35 o 
  10  -6   5      316.63      403.20     57.19 o 
 -10  -5   5      113.06       80.09     41.53 o 
  -9  -5   5      892.60      833.21    106.36 o 
  -8  -5   5      300.92      292.24     32.78 o 
  -7  -5   5     1372.59     1349.28     47.22 o 
  -6  -5   5       36.98       18.64     14.27 o 
  -5  -5   5     1819.08     1860.76     47.21 o 
  -4  -5   5      421.54      457.90     34.80 o 
  -3  -5   5     2461.13     2540.68     47.37 o 
  -2  -5   5     5008.33     5135.43     94.18 o 
  -1  -5   5      365.38      342.75     19.25 o 
   0  -5   5     3152.98     3135.16     50.19 o 
   1  -5   5     1166.96     1319.01     27.96 o 
   2  -5   5     9262.06     9118.11    148.16 o 
   3  -5   5     2731.28     2793.24     74.88 o 
   4  -5   5     1554.76     1738.09    108.48 o 
   5  -5   5     4780.58     4777.03    153.40 o 
   6  -5   5      263.35      298.28     39.30 o 
   7  -5   5     3675.92     3651.17    176.70 o 
   8  -5   5      270.01      288.25     46.30 o 
   9  -5   5      514.84      585.79     59.71 o 
  10  -5   5       41.88       47.44     35.76 o 
 -10  -4   5      250.20      346.90     95.77 o 
  -9  -4   5      725.35      765.79     53.18 o 
  -8  -4   5      637.09      604.09     44.54 o 
  -7  -4   5     1760.65     1689.96     53.60 o 
  -6  -4   5      525.46      487.84     52.71 o 
  -5  -4   5     2548.41     2374.76     56.15 o 
  -4  -4   5      160.22      163.02     16.19 o 
  -3  -4   5     5754.64     5852.84     97.48 o 
  -2  -4   5     1411.40     1392.07     23.72 o 
  -1  -4   5    11351.05    11852.94    151.78 o 
   0  -4   5     5777.89     5741.15     81.87 o 
   1  -4   5     1030.78     1094.57     30.28 o 
   2  -4   5     1550.38     1441.90     40.16 o 
   3  -4   5      798.29      718.59     61.65 o 
   4  -4   5     2772.72     2824.13     74.07 o 
   5  -4   5     1550.01     1641.80     72.57 o 
   6  -4   5      290.75      312.29     60.17 o 
   7  -4   5     2891.07     2762.64     97.77 o 
   8  -4   5       75.87      122.29     33.49 o 
   9  -4   5     1220.63     1182.95    114.84 o 
  10  -4   5        6.00      -30.93     49.16 o 
 -10  -3   5      291.53      342.55     44.05 o 
  -9  -3   5      547.71      609.05     49.52 o 
  -8  -3   5     1033.04     1068.97     56.63 o 
  -7  -3   5       14.29       19.03     17.79 o 
  -6  -3   5     2253.62     2222.57     58.33 o 
  -5  -3   5     1704.32     1659.05     37.73 o 
  -4  -3   5     2759.05     2792.62     56.15 o 
  -3  -3   5       64.39       41.97     10.26 o 
  -2  -3   5     5578.13     5546.08     78.26 o 
  -1  -3   5      674.14      607.89     23.11 o 
   0  -3   5     7660.06     7029.78    256.41 o 
   1  -3   5     1022.04     1116.31     33.83 o 
   2  -3   5     5795.48     5435.72     97.37 o 
   3  -3   5       17.94      -10.83     12.56 o 
   4  -3   5     3883.38     3654.46     79.26 o 
   5  -3   5      304.43      276.45     25.59 o 
   6  -3   5      861.66      861.68     43.48 o 
   7  -3   5     1661.24     1597.24     72.69 o 
   8  -3   5        3.15       -3.48     25.85 o 
   9  -3   5      650.19      614.83     58.71 o 
  10  -3   5      189.11      156.36     66.11 o 
 -11  -2   5      388.81      380.02     48.34 o 
 -10  -2   5       32.24       -8.59     24.42 o 
  -9  -2   5      797.89      744.72     56.05 o 
  -8  -2   5       34.27       43.30     42.80 o 
  -7  -2   5       75.62       65.36     22.67 o 
  -6  -2   5     2075.70     2214.61     49.14 o 
  -5  -2   5      317.70      325.70     19.77 o 
  -4  -2   5     1856.22     1880.62     39.76 o 
  -3  -2   5     2381.21     2270.16     42.01 o 
  -2  -2   5     7117.78     7448.08    119.71 o 
  -1  -2   5       37.59       32.47     11.45 o 
   0  -2   5    12717.87    12980.02    196.05 o 
   1  -2   5      190.36      192.03     15.23 o 
   2  -2   5    10280.82    10493.44    145.29 o 
   3  -2   5     1157.19     1267.89     35.41 o 
   4  -2   5     3448.76     3329.04     74.20 o 
   5  -2   5      406.82      351.95     28.17 o 
   6  -2   5     1143.34     1154.99     47.56 o 
   7  -2   5       32.15       77.04     27.06 o 
   8  -2   5      279.70      240.09     40.22 o 
   9  -2   5      380.40      416.40     51.24 o 
  10  -2   5       12.59      -42.38     42.38 o 
 -11  -1   5      932.38      812.33    100.85 o 
 -10  -1   5      103.76       94.27     33.03 o 
  -9  -1   5      810.94      800.58     59.89 o 
  -8  -1   5       55.76       32.40     36.44 o 
  -7  -1   5      627.09      616.50     68.44 o 
  -6  -1   5      909.62      973.75     40.54 o 
  -5  -1   5      323.42      325.51     20.15 o 
  -4  -1   5      666.85      663.95     24.94 o 
  -3  -1   5     1774.00     1736.20     37.63 o 
  -2  -1   5      885.15      851.21     27.22 o 
  -1  -1   5        7.16        1.76     10.83 o 
   0  -1   5    10947.74    11466.14    177.04 o 
   1  -1   5        0.06       -9.16      9.16 o 
   2  -1   5    11211.69    11602.53    191.32 o 
   3  -1   5      703.81      695.16     27.64 o 
   4  -1   5     5906.72     5749.53    116.14 o 
   5  -1   5     3080.31     3007.26     90.42 o 
   6  -1   5     1393.13     1349.24     75.60 o 
   7  -1   5     1161.16     1059.01     58.45 o 
   8  -1   5      156.69      143.04     50.43 o 
   9  -1   5      713.43      727.58     91.95 o 
  10  -1   5      594.42      636.47     86.87 o 
 -11   0   5     1519.97     1778.49    137.72 o 
 -10   0   5      106.51       95.77     51.70 o 
  -9   0   5     1446.28     1450.36     76.02 o 
  -8   0   5       58.86       17.12     27.76 o 
  -7   0   5     1243.65     1255.23     47.79 o 
  -6   0   5        4.59        8.27     16.83 o 
  -5   0   5      157.30      115.84     18.14 o 
  -4   0   5        0.46        4.42      7.08 o 
  -3   0   5     2341.30     2208.61    126.70 o 
  -2   0   5     2489.46     2506.92     47.77 o 
  -1   0   5     2900.44     2884.99     76.19 o 
   0   0   5     5798.33     5819.80    100.87 o 
   1   0   5      262.55      270.54     17.27 o 
   2   0   5     8437.84     8908.80    127.43 o 
   3   0   5      988.73     1035.05     43.18 o 
   4   0   5     3787.38     3829.54     81.60 o 
   5   0   5     3633.76     3487.99    130.09 o 
   6   0   5     2730.80     2766.90     72.43 o 
   7   0   5     2805.93     2620.74    125.22 o 
   8   0   5      356.50      341.97     59.75 o 
   9   0   5      714.81      722.50     86.02 o 
  10   0   5      261.87      261.88     64.41 o 
 -11   1   5      660.39      755.55    100.43 o 
 -10   1   5       49.89       55.94     48.31 o 
  -9   1   5      998.64      989.90     67.87 o 
  -8   1   5       41.38       43.20     20.28 o 
  -7   1   5     2544.14     2609.74     72.04 o 
  -6   1   5      325.02      356.21     36.16 o 
  -5   1   5     3258.95     3417.97    141.11 o 
  -4   1   5       24.53       26.77      9.49 o 
  -3   1   5     2564.98     2601.52     64.47 o 
  -2   1   5      378.24      347.86     20.59 o 
  -1   1   5     3310.54     3326.66     65.32 o 
   0   1   5     8383.08     8678.67    123.10 o 
   1   1   5      223.25      197.67     23.32 o 
   2   1   5     6348.22     6306.39    126.38 o 
   3   1   5       61.84       59.80     11.36 o 
   4   1   5     3651.43     3801.09     99.30 o 
   5   1   5      812.68      760.63    104.24 o 
   6   1   5     1287.79     1343.61     49.69 o 
   7   1   5     1193.75     1158.05     59.68 o 
   8   1   5      401.83      390.28     62.72 o 
   9   1   5     1004.02      853.44     92.80 o 
  10   1   5       21.10       44.49     49.58 o 
 -10   2   5      370.52      376.72     71.61 o 
  -9   2   5      837.70      825.47     95.34 o 
  -8   2   5      172.61      204.34     28.69 o 
  -7   2   5      649.63      652.99     64.92 o 
  -6   2   5      635.49      640.53     37.58 o 
  -5   2   5     1145.68     1085.13     43.45 o 
  -4   2   5     1499.78     1375.34     45.62 o 
  -3   2   5      590.19      570.08     19.27 o 
  -2   2   5     3853.10     3751.89     67.05 o 
  -1   2   5     2654.20     2601.48     51.58 o 
   0   2   5     5956.03     6147.16     94.54 o 
   1   2   5      146.20       96.37     15.30 o 
   2   2   5    10912.24    10768.55    283.91 o 
   3   2   5      308.93      344.33     29.50 o 
   4   2   5     1924.85     1835.33     78.79 o 
   5   2   5     2217.97     2274.09     61.89 o 
   6   2   5       36.99       43.30     29.45 o 
   7   2   5     1197.79     1188.20     94.07 o 
   8   2   5       14.29       43.22     41.53 o 
   9   2   5      708.33      734.79     89.41 o 
  10   2   5       27.92       30.93     47.04 o 
 -10   3   5      188.62      149.16     63.56 o 
  -9   3   5      561.39      643.02     58.58 o 
  -8   3   5      174.73      213.46     38.96 o 
  -7   3   5        3.43        7.87     19.45 o 
  -6   3   5      281.48      276.26     29.70 o 
  -5   3   5      717.22      774.84     40.82 o 
  -4   3   5      570.51      595.56     29.45 o 
  -3   3   5     1589.76     1526.54     41.89 o 
  -2   3   5     3032.77     3004.48     81.96 o 
  -1   3   5     3257.08     3490.20     64.29 o 
   0   3   5     3123.54     2904.24     56.50 o 
   1   3   5      346.57      364.72     29.20 o 
   2   3   5     6148.00     6092.55    150.28 o 
   3   3   5       23.21       -9.74     19.45 o 
   4   3   5     6891.17     7007.21    146.62 o 
   5   3   5      929.51      937.78     42.89 o 
   6   3   5     2119.98     1968.75    109.33 o 
   7   3   5     1244.67     1307.70     98.31 o 
   8   3   5       61.72       79.67     47.46 o 
   9   3   5      199.06      153.40     58.48 o 
 -10   4   5        3.50      -33.05     47.46 o 
  -9   4   5      285.11      384.85     57.21 o 
  -8   4   5      171.32      134.17     37.00 o 
  -7   4   5      881.71      845.43     60.79 o 
  -6   4   5      512.40      532.80     47.71 o 
  -5   4   5        3.44        0.56     15.69 o 
  -4   4   5      144.55      131.52     18.53 o 
  -3   4   5      461.70      387.57     24.20 o 
  -2   4   5      467.80      511.80     26.86 o 
  -1   4   5      422.50      393.61     22.68 o 
   0   4   5     4552.28     4560.51     89.59 o 
   1   4   5     1521.83     1512.00     46.47 o 
   2   4   5     4791.36     4708.01     80.13 o 
   3   4   5      171.30      152.75     16.95 o 
   4   4   5     5187.55     5344.50     90.50 o 
   5   4   5      151.85      168.33     25.43 o 
   6   4   5     2077.31     2114.58     82.09 o 
   7   4   5      476.75      515.01    114.62 o 
   8   4   5      474.19      394.94     68.65 o 
   9   4   5      462.15      314.42     63.99 o 
 -10   5   5       34.31       80.51     59.75 o 
  -9   5   5      607.05      753.52     83.48 o 
  -8   5   5        2.27       -4.36     28.95 o 
  -7   5   5      124.79      179.01     38.19 o 
  -6   5   5      289.39      284.10     39.21 o 
  -5   5   5      628.05      553.32     39.30 o 
  -4   5   5      208.02      201.65     21.81 o 
  -3   5   5      292.13      332.77     25.09 o 
  -2   5   5       69.42       57.85     14.53 o 
  -1   5   5      772.01      730.34     34.53 o 
   0   5   5     1227.14     1213.30     41.33 o 
   1   5   5      449.19      490.29     29.80 o 
   2   5   5     2654.74     2605.13     54.50 o 
   3   5   5       36.57       21.51     12.75 o 
   4   5   5     2885.12     2871.57    110.60 o 
   5   5   5     1447.15     1530.44     69.34 o 
   6   5   5     2123.37     2232.32    120.77 o 
   7   5   5     1295.58     1203.42    124.37 o 
   8   5   5     1096.45     1121.43     69.95 o 
   9   5   5      586.14      683.48     62.62 o 
  -9   6   5     1331.20     1337.77    117.59 o 
  -8   6   5      734.96      718.40     65.06 o 
  -7   6   5      384.26      421.48     51.63 o 
  -6   6   5      943.57     1007.78    101.06 o 
  -5   6   5      504.63      500.83     49.16 o 
  -4   6   5        1.38       16.37     23.21 o 
  -3   6   5     1177.66     1169.30     41.20 o 
  -2   6   5      385.64      389.00     32.06 o 
  -1   6   5      702.21      736.48     44.75 o 
   0   6   5      135.45      115.04     16.18 o 
   1   6   5      268.30      211.11     27.16 o 
   2   6   5     3600.83     3461.41     66.73 o 
   3   6   5      312.84      297.89     34.14 o 
   4   6   5     2997.21     2823.46     91.22 o 
   5   6   5     1074.40     1084.38     86.87 o 
   6   6   5     1322.59     1387.79     99.16 o 
   7   6   5     1948.15     1828.49    116.96 o 
   8   6   5      584.39      494.09     75.85 o 
  -9   7   5     1136.79     1088.49     85.20 o 
  -8   7   5      290.54      267.03     48.22 o 
  -7   7   5     1556.78     1558.81     84.92 o 
  -6   7   5     1023.44     1012.13     70.29 o 
  -5   7   5     1461.86     1445.25     76.91 o 
  -4   7   5      239.13      196.63     35.36 o 
  -3   7   5     1553.63     1649.02     71.40 o 
  -2   7   5      303.36      396.21    105.94 o 
  -1   7   5     2140.85     2152.57     99.36 o 
   0   7   5      567.54      600.47     35.36 o 
   1   7   5      452.86      462.40     31.40 o 
   2   7   5      309.19      393.81     84.33 o 
   3   7   5       77.07       94.96     25.91 o 
   4   7   5     1660.21     1670.85    101.70 o 
   5   7   5      669.25      598.76     74.16 o 
   6   7   5      396.63      463.58     69.50 o 
   7   7   5     1161.11     1303.04    105.51 o 
   8   7   5       32.06       81.36     47.04 o 
  -8   8   5      177.34      158.45     44.82 o 
  -7   8   5      509.77      454.49     74.37 o 
  -6   8   5     1478.87     1514.04     81.50 o 
  -5   8   5      566.52      654.15     57.23 o 
  -4   8   5     1357.70     1332.21     78.39 o 
  -3   8   5      718.46      748.83     55.12 o 
  -2   8   5     1036.85     1021.84     56.29 o 
  -1   8   5      887.81      916.25     61.66 o 
   0   8   5     2194.91     2141.22    115.26 o 
   1   8   5      769.46      790.30     74.58 o 
   2   8   5     2075.24     2113.25    113.99 o 
   3   8   5       12.02        5.51     34.75 o 
   4   8   5     1221.69     1160.23     90.68 o 
   5   8   5      127.70      138.14     46.61 o 
   6   8   5     1092.87     1077.60     93.65 o 
   7   8   5      390.46      553.84     79.67 o 
  -8   9   5       89.66       74.85     39.84 o 
  -7   9   5      391.62      303.16     51.21 o 
  -6   9   5      301.14      289.91     47.46 o 
  -5   9   5        5.29      -13.90     28.54 o 
  -4   9   5     1744.47     1609.25     78.50 o 
  -3   9   5      303.88      276.68     38.27 o 
  -2   9   5     1104.56      978.44     86.87 o 
  -1   9   5      119.31      119.07     46.19 o 
   0   9   5     3657.97     3395.94    153.82 o 
   1   9   5      179.32      185.60     47.88 o 
   2   9   5     2545.97     2371.74    124.16 o 
   3   9   5        3.27       31.36     36.87 o 
   4   9   5     1502.01     1502.20    105.09 o 
   5   9   5       67.73       45.77     42.38 o 
   6   9   5      516.45      657.66     81.36 o 
  -7  10   5     1296.30     1416.60    129.24 o 
  -6  10   5       19.10      -38.56     38.56 o 
  -5  10   5      147.77       48.73     52.55 o 
  -4  10   5      298.81      262.73     64.41 o 
  -3  10   5        8.97       10.59     37.71 o 
  -2  10   5      264.35      191.54     52.55 o 
  -1  10   5       58.74       39.41     42.38 o 
   0  10   5     1056.41     1016.58     91.11 o 
   1  10   5        8.22       47.88     40.26 o 
   2  10   5     4231.87     3924.36    170.77 o 
   3  10   5       44.43       14.83     38.14 o 
   4  10   5     3571.69     3695.11    166.96 o 
   5  10   5      507.30      505.96     73.73 o 
  -6  11   5      122.37      128.40     62.29 o 
  -5  11   5      770.72      764.87     97.89 o 
  -4  11   5      370.01      400.45     76.28 o 
  -3  11   5       14.06       16.10     44.07 o 
  -2  11   5      181.16      161.45     55.09 o 
  -1  11   5      202.40      230.52     61.44 o 
   0  11   5      341.98      261.03     59.75 o 
   1  11   5        1.84       -3.81     39.83 o 
   2  11   5     1685.73     1490.33    110.18 o 
   3  11   5        3.38      -33.90     35.17 o 
   4  11   5     1739.29     1661.11    113.57 o 
  -4  12   5        0.60        7.20     45.77 o 
  -3  12   5      744.56      518.25     82.21 o 
  -2  12   5        2.82       -7.63     46.19 o 
  -1  12   5     1211.67     1211.08    108.48 o 
   0  12   5      117.20      131.79     53.39 o 
   1  12   5     1087.09     1104.72    106.79 o 
   2  12   5     1214.28     1203.45    105.51 o 
   0 -16   6      749.73      853.86     74.16 o 
   1 -16   6       66.91       53.39     36.02 o 
  -3 -15   6      513.70      536.47     90.26 o 
  -2 -15   6      845.25      726.31     98.73 o 
  -1 -15   6      132.09      129.15     80.51 o 
   0 -15   6      973.35     1130.31     64.02 o 
   1 -15   6       19.55       48.92     27.26 o 
   2 -15   6      364.39      379.26     60.17 o 
   3 -15   6        0.26       -4.66     35.60 o 
   4 -15   6      262.09      329.68     66.53 o 
  -5 -14   6      379.30      600.46     96.62 o 
  -4 -14   6     2833.27     3103.98    177.98 o 
  -3 -14   6      376.10      311.03     72.46 o 
  -2 -14   6     2640.79     2667.52    156.79 o 
  -1 -14   6        6.73      -12.28     20.88 o 
   0 -14   6     1629.22     1791.36    112.72 o 
   1 -14   6        6.60       24.58     31.36 o 
   2 -14   6     1070.14     1123.37     84.75 o 
   3 -14   6       25.64       16.95     36.44 o 
   4 -14   6      403.72      441.55     70.34 o 
   5 -14   6       25.09       16.10     44.49 o 
  -6 -13   6       48.30       76.70     62.72 o 
  -5 -13   6      737.10      728.43    105.09 o 
  -4 -13   6     1552.85     1659.83    130.09 o 
  -3 -13   6      193.75      216.54     61.87 o 
  -2 -13   6     2450.73     2358.31     74.31 o 
  -1 -13   6       90.29      102.78     24.84 o 
   0 -13   6     2532.71     2403.10    105.09 o 
   1 -13   6      883.65      769.53     67.38 o 
   2 -13   6      781.20      862.33     75.85 o 
   3 -13   6      119.38      161.03     48.31 o 
   4 -13   6      708.13      778.86     85.60 o 
   5 -13   6      129.78      182.21     58.05 o 
   6 -13   6      818.15      935.64    105.09 o 
  -7 -12   6      499.58      505.54     90.68 o 
  -6 -12   6        7.67       47.88     52.12 o 
  -5 -12   6      952.04      785.64     96.62 o 
  -4 -12   6      784.66      819.96     98.31 o 
  -3 -12   6      641.21      549.61     76.28 o 
  -2 -12   6     1874.73     1927.24    145.77 o 
  -1 -12   6        4.94      -12.29     19.92 o 
   0 -12   6     1942.60     1992.90     91.53 o 
   1 -12   6      193.65      219.50     42.38 o 
   2 -12   6     2327.58     2256.48    111.87 o 
   3 -12   6      955.36      965.31     83.06 o 
   4 -12   6      686.35      682.24     77.97 o 
   5 -12   6      482.07      561.47     75.43 o 
   6 -12   6     1032.90      996.24    101.70 o 
   7 -12   6      291.14      264.84     67.38 o 
  -7 -11   6     1552.88     1511.95    130.94 o 
  -6 -11   6      103.94       40.68     42.38 o 
  -5 -11   6     1983.16     1914.93    132.21 o 
  -4 -11   6      133.07      147.89     52.97 o 
  -3 -11   6     2234.54     2152.23    130.09 o 
  -2 -11   6     1578.19     1618.87     54.94 o 
  -1 -11   6      253.45      344.93     37.71 o 
   0 -11   6      691.68      663.17     53.82 o 
   1 -11   6      360.43      302.13     44.49 o 
   2 -11   6      550.58      545.37     59.33 o 
   3 -11   6      179.59      252.56     50.43 o 
   4 -11   6      611.86      585.20     70.34 o 
   5 -11   6      530.27      611.05     79.24 o 
   6 -11   6      164.15      174.59     54.24 o 
   7 -11   6      775.58     1015.73    110.18 o 
   8 -11   6      294.32      247.89     68.65 o 
  -8 -10   6        0.27        2.97     16.95 o 
  -7 -10   6     1836.22     1750.09    135.18 o 
  -6 -10   6      782.46      961.49    104.24 o 
  -5 -10   6     2580.03     2676.84    147.89 o 
  -4 -10   6     1088.83     1089.89     95.77 o 
  -3 -10   6      730.30      805.98     89.41 o 
  -2 -10   6     3772.16     3618.41    111.02 o 
  -1 -10   6     1786.88     1624.66     70.34 o 
   0 -10   6     3350.11     3209.07    116.96 o 
   1 -10   6        0.41      -12.71     23.31 o 
   2 -10   6     1495.22     1368.29     82.63 o 
   3 -10   6       73.07       27.12     33.05 o 
   4 -10   6      140.63      140.69     44.49 o 
   5 -10   6       29.54       28.94     25.58 o 
   6 -10   6      226.04      226.97     54.03 o 
   7 -10   6      681.64      681.27     62.85 o 
   8 -10   6      188.96      197.64     43.44 o 
  -7  -9   6      318.00      366.78     24.08 o 
  -6  -9   6      882.42      882.23     39.42 o 
  -5  -9   6     2398.49     2352.34    113.57 o 
  -4  -9   6     3722.67     3592.99    160.60 o 
  -3  -9   6     2032.45     1997.77     42.58 o 
  -2  -9   6     4647.90     4572.06     93.34 o 
  -1  -9   6      117.58       87.29     22.88 o 
   0  -9   6     6022.33     5864.30    177.98 o 
   1  -9   6       75.86       84.75     30.09 o 
   2  -9   6     1966.38     2074.47     82.42 o 
   4  -9   6      954.57      950.13     52.73 o 
   5  -9   6      138.59      159.17     32.66 o 
   6  -9   6       95.08       82.00     31.46 o 
   7  -9   6       43.15       66.92     33.22 o 
   8  -9   6      167.93      162.26     42.26 o 
   9  -9   6      427.25      493.84     60.67 o 
  -9  -8   6      464.59      438.58     52.97 o 
  -8  -8   6       42.48       48.69     17.09 o 
  -7  -8   6      730.45      774.88     47.00 o 
  -6  -8   6       57.26       72.01     13.78 o 
  -5  -8   6      581.40      612.34     24.68 o 
  -4  -8   6     1445.08     1369.82     34.66 o 
  -3  -8   6     1247.59     1231.27     28.54 o 
  -2  -8   6     2593.25     2620.12     49.65 o 
  -1  -8   6       24.89        5.35     12.07 o 
   0  -8   6     7362.92     6893.17    200.43 o 
   1  -8   6       19.36       19.79     14.76 o 
   2  -8   6     4863.73     4877.95    114.76 o 
   3  -8   6       54.92       62.42     20.63 o 
   4  -8   6     3059.26     2981.57     90.48 o 
   5  -8   6       13.64       -6.57     32.42 o 
   6  -8   6      791.24      859.07     62.45 o 
   7  -8   6        9.33      -11.81     28.05 o 
   8  -8   6      180.10      271.02     67.16 o 
   9  -8   6      149.33      123.86     56.99 o 
  -9  -7   6      943.82     1058.96     78.82 o 
  -8  -7   6       92.42      122.00     22.45 o 
  -7  -7   6      827.25      843.66     37.53 o 
  -6  -7   6       46.94       68.12     15.04 o 
  -5  -7   6      242.78      237.42     18.50 o 
  -4  -7   6     1378.27     1389.68     36.83 o 
  -3  -7   6        5.66       24.84      8.56 o 
  -2  -7   6     3926.03     3834.85    108.65 o 
  -1  -7   6        8.34       31.54     18.43 o 
   0  -7   6     4241.03     4108.96     73.92 o 
   1  -7   6     2119.45     2126.41     60.85 o 
   2  -7   6     1656.50     1595.79     80.94 o 
   3  -7   6      361.72      341.97     44.92 o 
   5  -7   6      135.38      148.44     31.13 o 
   6  -7   6     1340.66     1356.33     69.66 o 
   7  -7   6      126.56      121.73     40.89 o 
   8  -7   6     1198.64     1129.34    177.98 o 
   9  -7   6      225.66      190.42     46.39 o 
 -10  -6   6        1.69       -5.09     30.09 o 
  -9  -6   6     1099.14     1188.99     59.31 o 
  -8  -6   6        0.11       36.50     20.44 o 
  -7  -6   6     1964.28     1903.93     55.68 o 
  -6  -6   6        1.32        6.21     12.51 o 
  -5  -6   6     4901.53     4792.70     90.46 o 
  -4  -6   6     1220.84     1276.71     43.17 o 
  -3  -6   6      670.77      673.71     23.38 o 
  -2  -6   6     3779.48     3836.38    100.12 o 
  -1  -6   6        0.43       -7.58      7.58 o 
   0  -6   6     3635.58     3500.46     74.95 o 
   1  -6   6      352.64      364.29     22.87 o 
   2  -6   6     5377.65     5174.17    118.32 o 
   3  -6   6     2182.07     2172.49     69.07 o 
   4  -6   6     1520.89     1399.92     48.28 o 
   5  -6   6      439.78      511.77     36.20 o 
   6  -6   6     1307.58     1343.72     69.04 o 
   7  -6   6        1.13      -15.01     26.59 o 
   8  -6   6     1145.12     1187.93     75.22 o 
   9  -6   6       99.05      197.56     44.79 o 
  10  -6   6     1145.42     1054.82    154.88 o 
 -10  -5   6      121.64       65.26     42.80 o 
  -9  -5   6     1687.03     1638.73     70.41 o 
  -8  -5   6       32.48       25.67     21.05 o 
  -7  -5   6     2313.98     2277.19     66.21 o 
  -6  -5   6       53.88       48.01     16.18 o 
  -5  -5   6     4243.60     4168.68     82.94 o 
  -4  -5   6       21.87       14.23     18.22 o 
  -3  -5   6     5985.20     6059.67    112.77 o 
  -2  -5   6     6293.81     6409.23    101.24 o 
  -1  -5   6       51.75       34.23     10.13 o 
   0  -5   6     5681.29     5573.51     81.91 o 
   1  -5   6      483.99      542.21     29.48 o 
   3  -5   6      879.99      898.92     35.98 o 
   4  -5   6      576.09      621.09     34.63 o 
   5  -5   6     2273.05     2177.41     79.40 o 
   6  -5   6      275.25      320.03     39.68 o 
   7  -5   6      504.78      542.54     52.88 o 
   8  -5   6      241.32      320.02     46.10 o 
   9  -5   6      809.05      724.26     64.55 o 
  10  -5   6      347.64      279.90     53.18 o 
 -10  -4   6      175.95      126.85     32.66 o 
  -9  -4   6      757.28      718.44     74.16 o 
  -8  -4   6        4.59      -20.05     20.05 o 
  -7  -4   6     1744.03     1738.45     66.47 o 
  -6  -4   6      189.62      208.45     29.27 o 
  -5  -4   6     3438.99     3317.47     71.67 o 
  -4  -4   6     3369.26     3495.06     58.60 o 
  -3  -4   6     5037.53     5169.37     87.22 o 
  -2  -4   6     3643.36     3501.65     64.16 o 
  -1  -4   6     3118.99     3088.58     51.45 o 
   0  -4   6     9569.80     9601.45    131.08 o 
   1  -4   6        3.49        3.87      9.17 o 
   2  -4   6     4164.83     4232.42     72.09 o 
   3  -4   6      851.70      766.83     73.55 o 
   4  -4   6     2434.10     2414.04     63.53 o 
   5  -4   6      961.69      951.43     42.67 o 
   6  -4   6      387.89      335.64     38.56 o 
   7  -4   6     1574.40     1423.48    122.04 o 
   8  -4   6      441.03      415.77     82.00 o 
   9  -4   6      430.35      462.41     54.78 o 
  10  -4   6      224.27      316.12     74.58 o 
 -10  -3   6       17.57       11.68     25.55 o 
  -9  -3   6      107.39      168.79     32.96 o 
  -8  -3   6      108.97       42.37     34.54 o 
  -7  -3   6     2112.49     2041.29     60.77 o 
  -6  -3   6      468.53      440.36     29.70 o 
  -5  -3   6     1774.62     1772.02     41.00 o 
  -4  -3   6     3756.52     3728.38     63.50 o 
  -3  -3   6     9505.10     9714.63    153.18 o 
  -2  -3   6    13283.23    13751.73    179.39 o 
  -1  -3   6     2453.42     2509.14     45.89 o 
   0  -3   6    14570.76    14608.50    253.81 o 
   1  -3   6      644.12      635.80     30.10 o 
   2  -3   6     4385.99     4386.00     66.59 o 
   3  -3   6      755.20      804.22     33.44 o 
   4  -3   6     1476.04     1444.82     48.08 o 
   5  -3   6       13.99        8.16     15.01 o 
   6  -3   6      359.54      364.00     51.91 o 
   7  -3   6       74.93       98.85     30.66 o 
   8  -3   6      295.06      302.41     43.77 o 
   9  -3   6       84.52      141.16     38.67 o 
  10  -3   6      139.21      194.93     64.83 o 
 -10  -2   6       76.52       63.67     30.14 o 
  -9  -2   6      113.25      153.23     33.66 o 
  -8  -2   6      175.95      184.31     32.18 o 
  -7  -2   6      601.21      596.02     45.84 o 
  -6  -2   6      102.29      124.61     17.00 o 
  -5  -2   6     2092.36     2098.57     46.50 o 
  -4  -2   6     1460.35     1439.13     36.52 o 
  -3  -2   6      890.77      876.73     27.10 o 
  -2  -2   6     8689.25     8924.56    124.24 o 
  -1  -2   6     4188.39     4381.71     81.30 o 
   0  -2   6    14396.49    15036.47    198.15 o 
   1  -2   6      505.75      556.05     33.58 o 
   2  -2   6     8300.81     8661.75    113.32 o 
   3  -2   6      576.27      723.80     29.63 o 
   4  -2   6     2824.14     2845.67     70.08 o 
   5  -2   6     2022.85     1931.84     59.20 o 
   6  -2   6      870.02      838.08     53.08 o 
   7  -2   6      172.08      148.84     32.03 o 
   8  -2   6      184.91      125.96     33.57 o 
   9  -2   6      156.01      183.48     58.48 o 
  10  -2   6      132.55       67.80     56.78 o 
 -10  -1   6        2.73        6.01     28.99 o 
  -9  -1   6      550.84      584.45     53.26 o 
  -8  -1   6      181.71      224.61     35.21 o 
  -7  -1   6      231.05      235.14     33.24 o 
  -6  -1   6        3.26       10.10     11.74 o 
  -5  -1   6     2172.29     2087.18     47.34 o 
  -4  -1   6       69.24       78.97     12.82 o 
  -3  -1   6     1150.69     1118.53     38.60 o 
  -1  -1   6     2529.95     2672.04     58.63 o 
   0  -1   6     9620.61     9357.34    370.45 o 
   1  -1   6      204.87      280.96     19.39 o 
   2  -1   6    13707.80    14893.22    201.43 o 
   3  -1   6      474.04      445.08     22.40 o 
   4  -1   6     3816.36     3962.11     86.65 o 
   5  -1   6      698.26      720.09     39.48 o 
   6  -1   6     1970.25     1908.51     75.68 o 
   7  -1   6      921.93      920.15     66.11 o 
   8  -1   6     1387.45     1306.60     72.03 o 
   9  -1   6      326.61      295.35     65.68 o 
  10  -1   6      961.10      814.03    100.01 o 
 -10   0   6       27.96       76.28     47.04 o 
  -9   0   6      344.79      384.67     46.54 o 
  -8   0   6       18.84       22.86     28.60 o 
  -7   0   6      495.14      540.67     36.76 o 
  -6   0   6        0.33      -11.02     14.19 o 
  -5   0   6     2389.72     2302.69     57.47 o 
  -4   0   6      372.79      338.72     20.15 o 
  -3   0   6     3339.56     3131.75     78.66 o 
  -2   0   6      944.12      890.16     30.15 o 
  -1   0   6     1500.84     1544.66     38.24 o 
   0   0   6      689.11      609.97     25.98 o 
   1   0   6       29.21       32.91     11.83 o 
   2   0   6      774.39      634.74     27.37 o 
   3   0   6      372.84      348.12     20.38 o 
   4   0   6     2570.28     2499.12     56.00 o 
   5   0   6      964.78      966.21     42.99 o 
   6   0   6      650.11      663.08     49.56 o 
   7   0   6     1291.66     1169.29     62.71 o 
   8   0   6      758.20      787.33     90.68 o 
   9   0   6      738.15      750.04     90.68 o 
  10   0   6      626.33      541.13     86.45 o 
 -10   1   6      168.58      225.01     60.17 o 
  -9   1   6      588.27      541.98     78.39 o 
  -8   1   6      249.29      273.25     31.03 o 
  -7   1   6     1644.62     1704.36     91.98 o 
  -6   1   6      405.66      432.24     32.74 o 
  -5   1   6     4290.64     4347.25     86.95 o 
  -4   1   6      131.29      103.29     12.80 o 
  -3   1   6     7851.32     7992.29    139.45 o 
  -2   1   6      440.45      378.01     21.69 o 
  -1   1   6     4228.48     4311.93    139.64 o 
   0   1   6     4595.86     4484.89     93.34 o 
   1   1   6     1278.58     1351.91     36.80 o 
   2   1   6     2136.54     1989.22     46.15 o 
   3   1   6      812.64      850.74     32.14 o 
   4   1   6     1487.61     1520.47     49.42 o 
   5   1   6       15.20       29.45     21.22 o 
   6   1   6      608.08      596.94     47.49 o 
   7   1   6       72.75       47.02     43.01 o 
   8   1   6      378.54      396.63     68.65 o 
   9   1   6      595.16      581.39     83.06 o 
 -10   2   6       16.14       50.00     47.04 o 
  -9   2   6      345.62      432.23     75.00 o 
  -8   2   6      204.42      158.17     34.53 o 
  -7   2   6      164.50      158.99     42.37 o 
  -6   2   6      110.12      126.35     22.59 o 
  -5   2   6     1357.20     1290.80     42.53 o 
  -4   2   6     5679.80     5904.94    103.79 o 
  -3   2   6     2287.73     2172.27     51.29 o 
  -2   2   6     4500.57     4500.55     79.08 o 
  -1   2   6      533.37      511.00     26.36 o 
   0   2   6     8438.64     8429.43    125.47 o 
   1   2   6     2120.43     2138.73     54.68 o 
   2   2   6     4170.18     4147.20     74.67 o 
   3   2   6      120.57      134.98     18.87 o 
   4   2   6     1044.43     1011.29     41.10 o 
   5   2   6      671.68      704.83     33.83 o 
   6   2   6       76.25       97.36     27.32 o 
   7   2   6       60.73       13.56     36.44 o 
   8   2   6       61.33       75.85     46.61 o 
   9   2   6      150.20      130.09     54.66 o 
 -10   3   6      180.69       62.72     58.48 o 
  -9   3   6      651.84      466.97     77.12 o 
  -8   3   6       35.25       14.53     29.25 o 
  -7   3   6      951.72      934.96     63.56 o 
  -6   3   6      109.93       94.34     23.05 o 
  -5   3   6      739.34      758.07     62.94 o 
  -4   3   6      859.84      907.37     42.32 o 
  -3   3   6     6885.30     6990.44    164.04 o 
  -2   3   6     9005.67     9410.30    140.99 o 
  -1   3   6     1139.84     1125.33     36.16 o 
   0   3   6     6566.47     6568.89    104.70 o 
   1   3   6      105.00      119.80     15.88 o 
   2   3   6    12693.76    12604.23    204.68 o 
   3   3   6        3.26        1.30     13.63 o 
   4   3   6     3162.81     3215.38     66.80 o 
   5   3   6      994.33     1008.63     46.47 o 
   6   3   6     1907.73     1930.76     82.55 o 
   7   3   6        1.94       -0.98     25.69 o 
   8   3   6      227.13      192.38     56.36 o 
   9   3   6        1.42      -12.29     47.46 o 
 -10   4   6        9.41      -41.53     48.73 o 
  -9   4   6      308.42      324.62     50.20 o 
  -8   4   6      114.39      124.21     36.79 o 
  -7   4   6     1267.56     1226.53     70.95 o 
  -6   4   6      292.53      287.63     41.05 o 
  -5   4   6      547.82      545.72     39.17 o 
  -4   4   6      480.92      465.18     29.77 o 
  -3   4   6       18.33       19.66     14.75 o 
  -2   4   6     1361.89     1403.09     41.84 o 
  -1   4   6      441.55      434.80     25.67 o 
   0   4   6     5605.40     5575.78    107.61 o 
   1   4   6     2892.65     3076.65     71.66 o 
   2   4   6     6152.40     6095.29    115.58 o 
   3   4   6      333.60      370.78     24.98 o 
   4   4   6     2758.17     2858.25     72.98 o 
   5   4   6      731.91      638.59     72.04 o 
   6   4   6      601.85      686.48     79.24 o 
   7   4   6      394.48      464.00     50.79 o 
   8   4   6      131.45      160.74     40.86 o 
   9   4   6      102.07      115.74     67.80 o 
  -9   5   6      680.19      649.22     67.10 o 
  -8   5   6      114.55       96.05     41.32 o 
  -7   5   6     1035.05     1007.67    118.65 o 
  -6   5   6        0.16      -23.97     23.97 o 
  -5   5   6     1358.99     1264.65     90.05 o 
  -4   5   6       13.39       62.57     41.74 o 
  -3   5   6      922.63      876.50     37.67 o 
  -2   5   6      306.96      289.43     45.14 o 
  -1   5   6     1342.62     1315.07     47.61 o 
   0   5   6     3104.45     3178.91     75.00 o 
   1   5   6      121.44       81.20     23.17 o 
   2   5   6     5253.26     5169.55     93.64 o 
   3   5   6     1654.51     1591.49     67.86 o 
   4   5   6     3046.72     3201.44    146.19 o 
   5   5   6      654.47      554.27     71.61 o 
   6   5   6      992.71      992.00     91.11 o 
   7   5   6      741.08      848.77     93.23 o 
   8   5   6      629.08      741.99     93.65 o 
  -9   6   6      967.75     1168.47     98.73 o 
  -8   6   6      165.41       85.05     54.45 o 
  -7   6   6     1046.24      897.70     67.56 o 
  -6   6   6      411.22      320.64     46.84 o 
  -5   6   6     2554.71     2606.43     97.97 o 
  -4   6   6       21.78        5.24     23.88 o 
  -3   6   6     2450.71     2486.46     88.62 o 
  -2   6   6      165.45      169.09     31.00 o 
  -1   6   6     1094.20     1110.39     45.69 o 
   0   6   6     1006.18      989.60     42.92 o 
   1   6   6      150.15      155.56     22.86 o 
   2   6   6      895.13      974.30     59.96 o 
   3   6   6       56.00       56.78     37.71 o 
   4   6   6     2113.71     2126.39    118.23 o 
   5   6   6      590.12      710.63     80.94 o 
   6   6   6      352.26      346.63     64.41 o 
   7   6   6      716.91      693.68     86.87 o 
   8   6   6      308.50      363.58     71.19 o 
  -9   7   6     1174.38     1185.00    134.96 o 
  -8   7   6        2.83       -4.05     35.05 o 
  -7   7   6      397.96      386.90     52.31 o 
  -6   7   6      188.41      147.64     38.35 o 
  -5   7   6     1175.28     1240.68     73.11 o 
  -4   7   6     1006.89      970.18    132.42 o 
  -3   7   6     1466.30     1381.09     71.83 o 
  -2   7   6     1120.79     1136.81    105.73 o 
  -1   7   6     2364.16     2331.76     82.85 o 
   0   7   6     3977.94     3917.07    110.99 o 
   1   7   6      771.82      833.94     80.94 o 
   2   7   6     2805.45     3023.89    141.11 o 
   3   7   6      161.26      194.08     49.58 o 
   4   7   6     1468.22     1475.93    101.28 o 
   5   7   6      210.42      146.19     50.00 o 
   6   7   6      504.08      522.06     76.28 o 
   7   7   6      884.10      996.24    102.12 o 
  -8   8   6        2.22      -50.85     50.85 o 
  -7   8   6      192.25      210.54     46.10 o 
  -6   8   6        0.67      -26.76     30.89 o 
  -5   8   6      663.72      613.30     59.07 o 
  -4   8   6      636.92      621.28     55.27 o 
  -3   8   6     1759.91     1717.87     78.39 o 
  -2   8   6     2439.81     2249.02    142.59 o 
  -1   8   6     1589.75     1652.49     71.39 o 
   0   8   6     3513.47     3518.41    159.33 o 
   1   8   6     1805.54     1833.57    114.41 o 
   2   8   6     3743.14     3669.26    161.45 o 
   3   8   6       57.52      104.24     44.07 o 
   4   8   6     1383.79     1406.86    104.24 o 
   5   8   6      110.92      119.07     49.16 o 
   6   8   6      674.76      734.79     90.26 o 
  -7   9   6      271.20      289.87    136.24 o 
  -6   9   6       29.75       52.56     35.73 o 
  -5   9   6      280.18      290.59     75.22 o 
  -4   9   6      294.60      217.35     40.60 o 
  -3   9   6      602.00      652.15     84.33 o 
  -2   9   6     1105.47     1037.34     93.23 o 
  -1   9   6      685.80      650.46     78.39 o 
   0   9   6     2954.91     2846.34    147.47 o 
   1   9   6      461.50      436.89     65.26 o 
   2   9   6     3895.29     3890.04    172.89 o 
   3   9   6        0.33       11.87     41.10 o 
   4   9   6     1359.71     1458.98    108.90 o 
   5   9   6      708.53      797.50     90.26 o 
  -6  10   6      107.87       48.31     56.36 o 
  -5  10   6      617.44      497.91     85.17 o 
  -4  10   6      123.74       65.26     52.12 o 
  -3  10   6     1903.94     1562.37    117.80 o 
  -2  10   6      533.94      400.45     69.07 o 
  -1  10   6      409.74      443.67     75.43 o 
   0  10   6     1646.32     1565.34    114.84 o 
   1  10   6      129.34      134.75     50.85 o 
   2  10   6     2902.26     2954.40    152.55 o 
   3  10   6       10.12       14.83     39.41 o 
   4  10   6     2535.16     2695.06    146.62 o 
  -5  11   6       65.51      144.08     60.60 o 
  -4  11   6       31.57       50.85     49.58 o 
  -3  11   6      823.17      840.72    101.70 o 
  -2  11   6      214.77      143.65     56.36 o 
  -1  11   6     1219.62     1158.11    105.94 o 
   0  11   6      380.32      379.68     70.34 o 
   1  11   6      194.88      147.89     55.94 o 
   2  11   6     1048.05     1173.37    104.67 o 
   3  11   6        0.16      -37.71     37.71 o 
  -2  12   6       37.08       45.77     49.16 o 
  -1  12   6     2659.84     2467.08    155.94 o 
   0  12   6      164.65       97.04     54.24 o 
  -3 -15   7      604.52      744.96    105.51 o 
  -2 -15   7      749.33      685.63     96.19 o 
  -1 -15   7      240.42      199.38     39.83 o 
   0 -15   7      789.11      783.32     56.05 o 
   1 -15   7      428.24      452.14     59.75 o 
   2 -15   7      928.09     1027.60     89.84 o 
   3 -15   7      203.42      215.27     54.66 o 
   4 -15   7      675.32      786.91     93.23 o 
  -5 -14   7      404.93      317.39     80.94 o 
  -4 -14   7     1041.81     1346.68    138.99 o 
  -3 -14   7       42.72       22.04     52.97 o 
  -2 -14   7     1514.43     1532.29    124.16 o 
  -1 -14   7       21.16       30.47     23.13 o 
   0 -14   7      816.34      845.38     68.22 o 
   1 -14   7       61.31       49.58     34.75 o 
   2 -14   7      608.18      585.20     69.50 o 
   3 -14   7      120.63      152.97     49.58 o 
   4 -14   7      807.49      714.45     86.87 o 
   5 -14   7       12.39       37.29     48.31 o 
  -6 -13   7      158.88       35.60     46.61 o 
  -5 -13   7      508.44      575.45     95.77 o 
  -4 -13   7     1065.85     1084.80    114.41 o 
  -3 -13   7       32.03       86.02     55.94 o 
  -2 -13   7     1155.77     1227.33     54.12 o 
  -1 -13   7        0.24      -20.34     20.34 o 
   0 -13   7     2182.08     2152.23    100.43 o 
   1 -13   7       84.36       88.99     35.17 o 
   2 -13   7     1710.91     1745.43    102.55 o 
   3 -13   7       55.83       18.65     36.44 o 
   4 -13   7     1538.73     1625.51    114.84 o 
   5 -13   7        9.54      -39.83     39.83 o 
   6 -13   7     1494.38     1227.18    109.75 o 
  -7 -12   7     1648.42     1744.58    146.62 o 
  -6 -12   7      189.50      243.66     64.41 o 
  -5 -12   7      789.28      748.77     93.65 o 
  -4 -12   7      363.20      364.00     70.77 o 
  -3 -12   7       69.37       87.29     56.78 o 
  -2 -12   7      422.64      429.26     73.73 o 
  -1 -12   7      123.37      116.11     28.82 o 
   0 -12   7      173.61      197.04     36.02 o 
   1 -12   7        1.11       -6.36     27.12 o 
   2 -12   7      322.18      339.42     53.39 o 
   3 -12   7       72.86       65.68     39.41 o 
   4 -12   7      871.61      953.44     90.68 o 
   5 -12   7      148.36       95.77     45.77 o 
   6 -12   7     1559.23     1597.54    119.92 o 
   7 -12   7      196.92      269.93     66.95 o 
  -7 -11   7     2077.28     2141.22    155.94 o 
  -6 -11   7      422.12      408.07     79.67 o 
  -5 -11   7     1540.76     1700.51    126.70 o 
  -4 -11   7     1260.41     1286.51    107.21 o 
  -3 -11   7      251.45      340.27     69.50 o 
  -2 -11   7      146.92      130.09     24.58 o 
  -1 -11   7      121.41       77.55     26.27 o 
   0 -11   7      475.18      536.89     52.12 o 
   1 -11   7      173.15      125.85     35.17 o 
   2 -11   7        5.81       17.80     32.21 o 
   3 -11   7       22.56       -7.20     34.32 o 
   4 -11   7      431.04      427.99     65.68 o 
   5 -11   7      100.13      102.55     44.49 o 
   6 -11   7      575.13      582.23     81.78 o 
   7 -11   7      483.31      591.56     87.72 o 
   8 -11   7      829.77     1018.27    118.65 o 
  -8 -10   7       40.03       -0.42     55.09 o 
  -7 -10   7     2196.48     2003.07    145.35 o 
  -6 -10   7      420.38      413.68     49.79 o 
  -5 -10   7     2123.78     2059.01    132.21 o 
  -4 -10   7     3300.08     3223.45     80.51 o 
  -3 -10   7     1792.69     1767.49     43.45 o 
  -2 -10   7     3546.88     3378.99    110.18 o 
  -1 -10   7      787.67      868.27     54.24 o 
   0 -10   7     1251.89     1137.77     67.38 o 
   1 -10   7       93.92      110.18     32.63 o 
   2 -10   7      463.91      531.38     59.33 o 
   3 -10   7      125.83       93.65     38.56 o 
   4 -10   7       24.36      -27.54     27.54 o 
   5 -10   7       68.86       98.31     42.38 o 
   6 -10   7      468.63      612.82     55.56 o 
   7 -10   7      291.50      362.15     49.52 o 
   8 -10   7      354.57      356.60     52.00 o 
  -8  -9   7      145.81       62.29     59.33 o 
  -7  -9   7      946.51      885.55     35.87 o 
  -6  -9   7     1367.70     1320.10     62.70 o 
  -5  -9   7     2289.14     2234.70     59.07 o 
  -4  -9   7     4057.57     4043.29     76.55 o 
  -3  -9   7      593.78      593.92     27.39 o 
  -2  -9   7     7186.38     7028.07    139.48 o 
  -1  -9   7     1212.26     1188.73     60.17 o 
   0  -9   7     1880.17     1874.25     85.17 o 
   1  -9   7      103.36      103.82     31.36 o 
   2  -9   7     3138.73     3355.80     73.93 o 
   3  -9   7       17.08        6.26     18.93 o 
   4  -9   7      650.33      709.15    111.23 o 
   5  -9   7      203.18      241.64     37.08 o 
   6  -9   7      234.26      244.53     50.43 o 
   7  -9   7        6.05       19.26     30.82 o 
   8  -9   7      268.19      300.40     49.74 o 
   9  -9   7      683.40      725.74     73.24 o 
  -9  -8   7     1011.75      947.08     74.16 o 
  -8  -8   7       99.57       92.03     20.01 o 
  -7  -8   7     1195.42     1216.91     42.77 o 
  -6  -8   7       82.87       75.52     15.18 o 
  -5  -8   7     1379.49     1275.70     38.54 o 
  -4  -8   7     1155.43     1176.00     35.73 o 
  -3  -8   7      700.73      733.14     30.56 o 
  -2  -8   7     8234.88     8292.24    161.20 o 
  -1  -8   7       66.86       73.51     16.33 o 
   0  -8   7     6037.86     5960.70    101.83 o 
   1  -8   7       67.30       43.55     17.51 o 
   2  -8   7     2643.95     2661.53     63.15 o 
   3  -8   7      338.53      347.89     34.62 o 
   4  -8   7     3853.21     3613.46    105.30 o 
   5  -8   7       32.58       36.18     26.48 o 
   6  -8   7     1341.87     1313.30    122.04 o 
   7  -8   7      254.62      291.30     52.97 o 
   8  -8   7      847.31      865.39     71.85 o 
   9  -8   7      357.28      450.16     59.52 o 
  -9  -7   7     1385.11     1331.43     87.72 o 
  -8  -7   7       92.92      145.41     22.92 o 
  -7  -7   7     1059.70     1038.94     42.21 o 
  -6  -7   7      654.18      665.69     32.67 o 
  -5  -7   7      561.87      577.29     29.03 o 
  -4  -7   7     2167.06     2104.73     60.82 o 
  -3  -7   7      171.36      198.06     18.87 o 
  -2  -7   7     3632.99     3661.53     83.90 o 
  -1  -7   7        7.84        4.44     12.71 o 
   0  -7   7     5024.16     5078.57     97.50 o 
   1  -7   7      691.68      652.93     30.01 o 
   2  -7   7     1036.89      797.14     76.92 o 
   3  -7   7      623.55      658.51     60.17 o 
   4  -7   7      953.25      891.19     51.63 o 
   5  -7   7      120.78      130.33     30.83 o 
   6  -7   7     1084.63     1052.50     63.36 o 
   7  -7   7      672.87      661.00     59.68 o 
   8  -7   7     1201.19     1241.53     96.19 o 
   9  -7   7      316.86      360.34     53.63 o 
 -10  -6   7       10.73       43.65     38.14 o 
  -9  -6   7     1858.01     1841.38     73.02 o 
  -8  -6   7      141.72      107.68     22.66 o 
  -7  -6   7     4892.10     4715.29     99.48 o 
  -6  -6   7      587.00      655.20     34.05 o 
  -5  -6   7     5758.51     5665.48    106.11 o 
  -4  -6   7      562.03      547.04     27.98 o 
  -3  -6   7     4684.12     4563.28    112.29 o 
  -2  -6   7     1625.21     1602.22     49.43 o 
  -1  -6   7      431.55      434.61     21.45 o 
   0  -6   7     1000.36      969.57     48.55 o 
   1  -6   7        5.26       13.08     12.62 o 
   3  -6   7      618.69      660.20     58.05 o 
   4  -6   7     1540.30     1549.29     65.31 o 
   5  -6   7        4.53        8.31     22.85 o 
   6  -6   7      787.17      843.83     62.47 o 
   7  -6   7      212.97      322.55     45.24 o 
   8  -6   7      962.78     1058.43     74.71 o 
   9  -6   7      754.81      884.13     73.26 o 
 -10  -5   7        2.16       40.68     38.14 o 
  -9  -5   7     1193.58     1115.72     61.56 o 
  -8  -5   7       14.32       -0.13     16.75 o 
  -7  -5   7     2618.20     2576.98     82.74 o 
  -6  -5   7      476.90      472.19     31.08 o 
  -5  -5   7     3389.18     3289.78     73.10 o 
  -4  -5   7     4137.83     3861.49     91.98 o 
  -3  -5   7     1130.29     1071.08     30.05 o 
  -2  -5   7     1849.17     1860.80     47.02 o 
  -1  -5   7      499.35      476.17     23.62 o 
   0  -5   7     3842.88     3672.79     72.58 o 
   1  -5   7       76.14       58.74     12.65 o 
   2  -5   7      223.96      234.39     18.10 o 
   3  -5   7        1.74        0.92     13.94 o 
   4  -5   7     1278.06     1271.57     47.29 o 
   5  -5   7      379.24      397.49     41.00 o 
   6  -5   7     1328.74     1306.51     66.79 o 
   7  -5   7      163.96      136.67     36.26 o 
   8  -5   7      319.78      335.25     47.77 o 
   9  -5   7     1139.77     1169.43     80.36 o 
 -10  -4   7      235.26      221.20     37.86 o 
  -9  -4   7      431.34      482.23     46.39 o 
  -8  -4   7        3.68      -19.69     27.12 o 
  -7  -4   7     2633.88     2698.89     71.71 o 
  -6  -4   7      402.32      359.64     28.41 o 
  -5  -4   7     4490.30     4463.98     95.84 o 
  -4  -4   7     4323.98     4485.51     82.36 o 
  -3  -4   7     7915.41     8078.43    131.91 o 
  -2  -4   7     5888.65     5696.43     98.76 o 
  -1  -4   7     2996.36     3002.40     62.24 o 
   0  -4   7     4168.33     3970.49     66.86 o 
   1  -4   7      268.21      336.32     34.96 o 
   2  -4   7     3917.61     4155.57     73.78 o 
   3  -4   7      692.41      665.65     41.08 o 
   4  -4   7      108.77       98.23     25.85 o 
   5  -4   7      114.28      134.36     29.50 o 
   6  -4   7     3859.91     3614.50    174.80 o 
   7  -4   7       22.12       36.46     29.08 o 
   8  -4   7      994.67      891.77     90.89 o 
   9  -4   7      404.45      497.88     58.35 o 
  10  -4   7      435.55      445.79     88.56 o 
 -10  -3   7      110.74      131.50     33.42 o 
  -9  -3   7      146.63      224.69     62.29 o 
  -8  -3   7      122.82      124.28     28.65 o 
  -7  -3   7     2418.13     2410.77     68.08 o 
  -6  -3   7       87.50       94.31     19.94 o 
  -5  -3   7     2886.79     2860.44     57.29 o 
  -4  -3   7     1986.69     1925.35     49.07 o 
  -3  -3   7     1230.26     1257.44     38.36 o 
  -2  -3   7     2629.61     2343.54     54.08 o 
  -1  -3   7      322.74      340.82     19.47 o 
   0  -3   7     4544.74     4094.32    212.94 o 
   1  -3   7      254.71      258.25     21.79 o 
   2  -3   7     5251.33     5166.35     86.55 o 
   3  -3   7        0.56       11.91     11.20 o 
   4  -3   7     1970.45     2011.53     59.67 o 
   5  -3   7       51.98       45.48     21.01 o 
   6  -3   7      589.25      544.57     58.69 o 
   7  -3   7       12.98       10.54     25.96 o 
   8  -3   7     1777.35     1642.84     82.33 o 
   9  -3   7      112.80      126.19     38.18 o 
  10  -3   7      178.49      219.50     72.46 o 
 -10  -2   7      298.78      331.92     45.80 o 
  -9  -2   7      957.30      929.95     63.95 o 
  -8  -2   7        2.28       23.76     22.91 o 
  -7  -2   7     2328.28     2324.14     67.44 o 
  -6  -2   7      163.29      193.18     21.82 o 
  -5  -2   7     4249.60     4076.01     73.44 o 
  -4  -2   7      367.05      376.98     33.40 o 
  -3  -2   7     1548.87     1567.30     44.92 o 
  -2  -2   7     5137.48     4897.73     79.32 o 
  -1  -2   7      152.22      171.20     24.15 o 
   0  -2   7     4637.84     4316.93     85.13 o 
   1  -2   7      392.93      419.24     23.17 o 
   2  -2   7     6641.86     6803.36    107.16 o 
   3  -2   7      861.26      966.12     32.71 o 
   4  -2   7     3414.90     3464.20     92.72 o 
   5  -2   7      149.17      146.66     30.10 o 
   6  -2   7     2050.69     1949.01     79.93 o 
   7  -2   7       95.69      132.77     32.81 o 
   8  -2   7     1463.04     1432.38     82.00 o 
   9  -2   7       49.54       38.14     56.36 o 
 -10  -1   7       17.20      -24.15     44.92 o 
  -9  -1   7     1670.71     1694.48    101.91 o 
  -8  -1   7      139.98      128.59     32.16 o 
  -7  -1   7     2073.62     2081.76    113.57 o 
  -6  -1   7      120.59      152.73     18.41 o 
  -5  -1   7     6908.34     6802.69    125.37 o 
  -4  -1   7       26.94       -1.41     16.01 o 
  -3  -1   7     1775.61     1705.96     59.25 o 
  -2  -1   7     3756.36     3750.51     66.73 o 
  -1  -1   7       38.47       24.22     12.72 o 
   0  -1   7     1069.94      959.66     31.99 o 
   1  -1   7        5.66       -8.76     12.54 o 
   2  -1   7     2236.27     2224.09     50.95 o 
   3  -1   7      365.31      333.43     25.85 o 
   4  -1   7     2082.01     2069.06     47.20 o 
   5  -1   7      190.96      168.84     30.70 o 
   6  -1   7      849.08      780.61     54.98 o 
   7  -1   7       19.07       26.48     48.10 o 
   8  -1   7     1805.40     1808.36     84.09 o 
   9  -1   7      458.51      591.13     86.45 o 
 -10   0   7      106.48       68.22     50.85 o 
  -9   0   7     1445.78     1522.95     81.20 o 
  -8   0   7        4.16      -19.83     22.98 o 
  -7   0   7     1072.24     1130.68     49.20 o 
  -6   0   7      614.44      638.10     30.50 o 
  -5   0   7     2698.94     2750.28     88.56 o 
  -4   0   7      375.82      416.24     36.70 o 
  -3   0   7     6046.08     6126.21     99.04 o 
  -2   0   7     2500.19     2577.45     63.04 o 
  -1   0   7       58.91       35.65     13.15 o 
   0   0   7     2289.28     2288.95     50.78 o 
   1   0   7      217.85      254.16     19.48 o 
   2   0   7       10.22        5.78     11.87 o 
   3   0   7      480.24      496.80     32.72 o 
   4   0   7      548.04      509.49     36.71 o 
   5   0   7      360.85      353.35     32.22 o 
   6   0   7      396.79      327.04     49.79 o 
   7   0   7      128.07      125.88     31.74 o 
   8   0   7      923.92     1061.07    108.48 o 
   9   0   7       87.29       96.19     54.24 o 
 -10   1   7        1.03       14.41     43.22 o 
  -9   1   7      898.15      950.05    104.24 o 
  -8   1   7        9.83        1.07     24.82 o 
  -7   1   7     3307.15     3120.81     84.23 o 
  -6   1   7      327.58      302.39     30.71 o 
  -5   1   7     1500.68     1515.32     45.13 o 
  -4   1   7     2628.50     2845.67     51.90 o 
  -3   1   7     2487.62     2480.32     64.82 o 
  -2   1   7     2449.69     2409.50     53.81 o 
  -1   1   7     1145.69     1222.43     37.32 o 
   0   1   7     6758.80     6926.97    146.28 o 
   1   1   7       30.36       38.20     12.82 o 
   2   1   7      926.68      961.47     49.79 o 
   3   1   7      110.73      151.37     18.53 o 
   4   1   7      173.99      143.24     19.08 o 
   5   1   7       30.17       24.05     19.58 o 
   6   1   7      144.39      113.33     23.60 o 
   7   1   7       57.69       32.21     39.41 o 
   8   1   7       28.53       50.85     44.07 o 
   9   1   7      435.01      487.31     77.97 o 
 -10   2   7       73.11       27.97     52.12 o 
  -9   2   7      382.61      338.58     70.77 o 
  -8   2   7       38.07       54.28     35.81 o 
  -7   2   7     1732.73     1827.25     66.13 o 
  -6   2   7      213.67      223.57     28.09 o 
  -5   2   7     1621.84     1573.22     56.32 o 
  -4   2   7     4673.43     4734.56     73.45 o 
  -3   2   7     1415.30     1394.53     43.46 o 
  -2   2   7     9104.59     9394.83    162.88 o 
  -1   2   7     1528.02     1459.77     42.00 o 
   0   2   7     9832.66    10193.69    150.53 o 
   1   2   7     1188.64     1193.26     50.40 o 
   2   2   7     2504.16     2478.76     56.39 o 
   3   2   7       15.16       -9.83     11.94 o 
   4   2   7       71.44       65.01     19.34 o 
   5   2   7       20.69       20.42     24.58 o 
   6   2   7        8.84        1.52     18.99 o 
   7   2   7        0.56       12.47     25.45 o 
   8   2   7       84.45      114.73     34.44 o 
   9   2   7      288.48      385.19     74.58 o 
 -10   3   7      408.86      391.12     78.39 o 
  -9   3   7      108.02      280.10     68.65 o 
  -8   3   7      768.78      753.35     63.55 o 
  -7   3   7     1263.30     1263.20     71.75 o 
  -6   3   7       94.52       78.57     30.25 o 
  -5   3   7     3678.66     3646.30    116.54 o 
  -4   3   7     1180.82     1233.26     79.37 o 
  -3   3   7     3912.90     3900.83     77.81 o 
  -2   3   7     4829.94     4839.24    100.80 o 
  -1   3   7      840.07      865.49     40.49 o 
   0   3   7     9907.40    10204.00    152.32 o 
   1   3   7        4.93        2.83     12.74 o 
   2   3   7     6443.62     6514.31    124.73 o 
   3   3   7       10.75       26.33     16.46 o 
   4   3   7     3745.08     3752.25    108.89 o 
   5   3   7      170.64      157.68     30.95 o 
   6   3   7     1253.68     1306.43    100.43 o 
   7   3   7       20.69      -18.18     29.05 o 
   8   3   7      297.98      389.91     89.62 o 
  -9   4   7      818.68      886.61    120.56 o 
  -8   4   7      132.97      153.87     38.87 o 
  -7   4   7      214.41      217.96     42.39 o 
  -6   4   7      105.01      159.06     36.26 o 
  -5   4   7     1159.34     1194.47     65.46 o 
  -4   4   7      161.98      181.28     26.60 o 
  -3   4   7      459.65      468.17     30.71 o 
  -2   4   7     2565.24     2625.49     62.17 o 
  -1   4   7     1360.97     1366.07     43.77 o 
   0   4   7     5593.91     5618.05     99.22 o 
   1   4   7      216.00      248.37     25.29 o 
   2   4   7     8052.05     7965.54    204.09 o 
   3   4   7      173.24      178.87     30.25 o 
   4   4   7     1273.99     1374.11     64.77 o 
   5   4   7       62.92      116.96     45.34 o 
   6   4   7     2114.91     2024.68    125.43 o 
   7   4   7      358.11      313.15     66.95 o 
   8   4   7      645.08      586.05     86.45 o 
  -9   5   7     1168.73     1234.28    153.82 o 
  -8   5   7      317.19      301.67     58.90 o 
  -7   5   7     2210.55     2118.70    132.21 o 
  -6   5   7        1.17       -8.43     27.09 o 
  -5   5   7     3735.52     3746.00    119.86 o 
  -4   5   7      664.76      638.00     53.45 o 
  -3   5   7     2636.54     2550.79     91.04 o 
  -2   5   7     1799.03     1734.32     90.05 o 
  -1   5   7     1311.24     1186.08     59.92 o 
   0   5   7      264.69      291.24     27.80 o 
   1   5   7      382.53      433.30     40.75 o 
   2   5   7     1048.52     1012.60     54.61 o 
   3   5   7      592.01      614.14     47.20 o 
   4   5   7      699.99      661.48     76.28 o 
   5   5   7      491.96      602.57     79.24 o 
   6   5   7      569.24      665.29     83.48 o 
   7   5   7      319.55      296.63     65.68 o 
   8   5   7     1438.34     1236.08    115.68 o 
  -9   6   7      737.18      702.82    114.62 o 
  -8   6   7      226.86      221.65     65.05 o 
  -7   6   7     1515.89     1454.86    144.50 o 
  -6   6   7        4.87       61.71     32.55 o 
  -5   6   7     3479.58     3234.68    112.33 o 
  -4   6   7      632.99      579.56    102.55 o 
  -3   6   7     4090.87     3916.70    119.39 o 
  -2   6   7     1468.44     1444.39     69.66 o 
  -1   6   7      541.93      598.22     48.64 o 
   0   6   7     2027.37     1951.31     76.68 o 
   1   6   7       41.96       62.16     24.09 o 
   2   6   7      285.15      314.42     60.17 o 
   3   6   7      259.83      203.82     52.97 o 
   4   6   7      452.59      379.26     64.41 o 
   5   6   7      270.20      368.24     66.11 o 
   6   6   7      134.12      104.24     52.12 o 
   7   6   7       30.92       -5.09     44.92 o 
  -8   7   7        3.11      -16.36     34.96 o 
  -7   7   7     1122.26     1044.78     81.33 o 
  -6   7   7       82.79       -6.60     48.31 o 
  -5   7   7     2371.72     2381.31    170.98 o 
  -4   7   7      304.68      309.64     44.80 o 
  -3   7   7     5265.87     4984.15    142.31 o 
  -2   7   7     3079.26     2934.33    101.44 o 
  -1   7   7     1870.52     1820.88     76.06 o 
   0   7   7     2990.23     2901.13     95.95 o 
   1   7   7      637.62      694.10     77.55 o 
   2   7   7     2053.42     2058.58    121.19 o 
   3   7   7      108.79      104.67     46.61 o 
   4   7   7      532.85      508.93     75.00 o 
   5   7   7        0.86       80.09     47.88 o 
   6   7   7      203.11      257.22     64.41 o 
  -7   8   7      280.74      318.58     52.21 o 
  -6   8   7       26.64       66.01     36.35 o 
  -5   8   7      823.23      752.15    114.41 o 
  -4   8   7       11.21      -22.46     27.87 o 
  -3   8   7     1773.69     1685.60     81.56 o 
  -2   8   7      799.99      809.66     75.64 o 
  -1   8   7     1779.30     1548.81    107.21 o 
   0   8   7     2372.82     2621.33    138.99 o 
   1   8   7       13.96       54.66     40.68 o 
   2   8   7     2407.22     2317.92    131.79 o 
   3   8   7        0.20        8.48     38.14 o 
   4   8   7     2337.36     2229.36    136.45 o 
   5   8   7       26.02       -2.12     41.53 o 
   6   8   7      565.12      695.38     90.68 o 
  -6   9   7       69.54       88.78     38.65 o 
  -5   9   7     1226.80     1098.09     90.89 o 
  -4   9   7       41.74       77.55     56.36 o 
  -3   9   7      868.75      916.57    103.40 o 
  -2   9   7      391.72      418.24     73.73 o 
  -1   9   7      705.57      700.46     89.41 o 
   0   9   7     1402.28     1440.76    114.41 o 
   1   9   7       12.79       25.85     40.68 o 
   2   9   7     1472.41     1446.69    109.75 o 
   3   9   7      145.90      139.41     51.70 o 
   4   9   7     1613.97     1418.72    115.68 o 
   5   9   7       68.61       97.46     52.97 o 
  -5  10   7     1711.63     1807.72    142.80 o 
  -4  10   7       13.30       27.54     48.31 o 
  -3  10   7     1300.26     1252.61    112.29 o 
  -2  10   7        3.49      -13.14     42.80 o 
  -1  10   7      924.33      953.02    104.67 o 
   0  10   7     1412.70     1300.07    110.18 o 
   1  10   7      127.99       54.66     50.43 o 
   2  10   7     1712.35     1689.07    120.35 o 
   3  10   7      300.66      237.72     61.87 o 
  -3  11   7     1671.88     1631.87    129.67 o 
  -2  11   7       44.62      158.06     57.21 o 
  -1  11   7      367.52      229.67     67.38 o 
   0  11   7      545.64      472.48     80.94 o 
   1  11   7      504.85      518.67     85.17 o 
  -3 -15   8       34.33       56.36     52.12 o 
  -2 -15   8      771.86      657.66    100.01 o 
  -1 -15   8      151.22      171.20     37.29 o 
   0 -15   8      671.16      733.94     66.95 o 
   1 -15   8      579.46      666.14     70.77 o 
   2 -15   8      445.06      426.29     64.41 o 
   3 -15   8      286.02      253.40     59.75 o 
  -4 -14   8      878.71      700.04     96.19 o 
  -3 -14   8      186.09      201.71     65.68 o 
  -2 -14   8     1001.42     1165.32    122.89 o 
  -1 -14   8       58.88       52.55     27.97 o 
   0 -14   8     2002.08     2078.50    102.97 o 
   1 -14   8        9.08       -0.42     30.93 o 
   2 -14   8     1537.98     1633.99    103.82 o 
   3 -14   8        2.31      -35.17     35.17 o 
   4 -14   8      953.44      909.79     97.89 o 
   5 -14   8       29.47       31.78     47.46 o 
  -5 -13   8      752.40      896.66    113.14 o 
  -4 -13   8      235.55      324.59     74.16 o 
  -3 -13   8      170.01      117.38     58.90 o 
  -2 -13   8      407.98      403.88     36.18 o 
  -1 -13   8        1.90       11.44     24.15 o 
   0 -13   8      240.30      272.47     44.07 o 
   1 -13   8      182.79      196.62     42.38 o 
   2 -13   8     1584.03     1630.17    101.28 o 
   3 -13   8       34.43       44.07     40.68 o 
   4 -13   8     1378.20     1532.29    113.14 o 
   5 -13   8      119.54      171.20     56.78 o 
   6 -13   8      933.33      972.51    104.67 o 
  -6 -12   8      412.16      334.76     76.28 o 
  -5 -12   8      500.79      632.66     94.07 o 
  -4 -12   8      813.74      681.39     90.68 o 
  -3 -12   8      317.39      414.22     34.25 o 
  -2 -12   8      184.71      199.59     31.78 o 
  -1 -12   8        0.55       -5.93     22.04 o 
   0 -12   8      193.89      252.13     42.38 o 
   1 -12   8        0.43      -16.53     26.27 o 
   2 -12   8      293.47      286.03     50.85 o 
   3 -12   8      161.46      138.14     45.34 o 
   4 -12   8     1630.04     1883.15    117.80 o 
   5 -12   8      710.39      704.28     85.60 o 
   6 -12   8     1019.33     1236.51    112.72 o 
   7 -12   8      366.71      384.34     77.55 o 
  -7 -11   8     2147.18     2503.10    166.11 o 
  -6 -11   8      958.65      813.60     99.58 o 
  -5 -11   8     1345.28     1231.85    111.02 o 
  -4 -11   8     1324.03     1339.82     71.83 o 
  -3 -11   8     1153.12     1155.81     50.26 o 
  -2 -11   8      934.77      837.76     54.24 o 
  -1 -11   8       17.43       16.53     22.46 o 
   0 -11   8      164.53      126.70     34.32 o 
   1 -11   8       75.27       60.60     32.63 o 
   2 -11   8      154.89      264.84     50.43 o 
   3 -11   8        7.82       34.32     36.02 o 
   4 -11   8      580.80      735.63     81.36 o 
   5 -11   8      338.49      333.49     61.87 o 
   6 -11   8      801.85      886.49     97.89 o 
   7 -11   8      469.37      557.23     90.26 o 
  -8 -10   8      204.46      252.98     77.55 o 
  -7 -10   8     2214.76     2295.04    152.55 o 
  -6 -10   8     1399.07     1339.33    109.96 o 
  -5 -10   8      564.78      540.81     33.36 o 
  -4 -10   8     1641.62     1662.71     44.55 o 
  -3 -10   8     1515.81     1518.29     46.72 o 
  -2 -10   8      990.42      950.72     41.95 o 
  -1 -10   8      893.76      728.85     53.39 o 
   0 -10   8     1358.18     1355.58     75.00 o 
   1 -10   8      360.62      378.41     49.58 o 
   2 -10   8      591.50      655.12     67.80 o 
   3 -10   8      144.87      218.66     48.73 o 
   4 -10   8      589.63      624.19     72.46 o 
   5 -10   8      322.31      237.72     55.51 o 
   6 -10   8      758.08      913.18    100.85 o 
   7 -10   8     1192.60     1316.60    118.65 o 
   8 -10   8      440.70      732.67     99.16 o 
  -8  -9   8       11.42       15.73     48.73 o 
  -7  -9   8     2512.19     2331.85     61.17 o 
  -6  -9   8      815.28      875.47     35.50 o 
  -5  -9   8     1632.09     1596.26     86.09 o 
  -4  -9   8     1233.04     1272.06     39.50 o 
  -3  -9   8      407.98      429.86     27.99 o 
  -2  -9   8     1098.05     1085.02     41.80 o 
  -1  -9   8      794.86      769.57     50.85 o 
   0  -9   8      268.47      264.91     51.91 o 
   1  -9   8       45.79       61.87     29.24 o 
   2  -9   8     2329.94     2334.45    113.14 o 
   3  -9   8      295.52      273.37     27.05 o 
   4  -9   8     2225.03     2324.78     84.72 o 
   5  -9   8        6.29       -8.97     24.25 o 
   6  -9   8     2047.52     2159.66     93.14 o 
   7  -9   8      394.56      380.15     49.44 o 
   8  -9   8      496.39      557.89     60.79 o 
  -9  -8   8     1305.24     1408.13     88.14 o 
  -8  -8   8       22.20       -0.86     26.48 o 
  -7  -8   8     1512.21     1536.72     56.48 o 
  -6  -8   8       94.65       62.64     17.56 o 
  -5  -8   8     2596.91     2492.07     64.82 o 
  -4  -8   8      390.78      478.78     54.92 o 
  -3  -8   8       33.23       58.25     15.87 o 
  -2  -8   8     1672.72     1656.60     53.01 o 
  -1  -8   8      758.37      690.08     43.65 o 
   0  -8   8     2225.75     2215.24     68.61 o 
   1  -8   8       84.23       84.86     15.97 o 
   3  -8   8      653.41      701.37     42.16 o 
   4  -8   8     5322.60     5348.90    139.43 o 
   5  -8   8      115.05      107.43     31.95 o 
   6  -8   8     2959.82     2938.85    107.97 o 
   7  -8   8      316.71      354.14     49.24 o 
   8  -8   8     1203.09     1312.89     97.04 o 
   9  -8   8      793.71      714.54     69.31 o 
  -9  -7   8     1440.85     1470.42     94.92 o 
  -8  -7   8       20.24        7.26     17.64 o 
  -7  -7   8     1818.25     1784.30     56.48 o 
  -6  -7   8      351.09      368.25     34.56 o 
  -5  -7   8     1289.86     1264.25     42.80 o 
  -4  -7   8      522.85      456.38     30.86 o 
  -3  -7   8      857.25      885.07     38.35 o 
  -2  -7   8      206.70      196.87     22.17 o 
  -1  -7   8        3.00       -0.39     10.38 o 
   0  -7   8      641.46      640.75     35.07 o 
   1  -7   8      146.64      174.79     19.73 o 
   2  -7   8      118.93      124.84     19.23 o 
   3  -7   8      294.89      302.57     26.70 o 
   4  -7   8     1458.44     1372.10     65.05 o 
   5  -7   8        1.81      -10.68     24.27 o 
   6  -7   8     3202.47     3150.36    109.97 o 
   7  -7   8      963.14      913.58     68.91 o 
   8  -7   8     1255.79     1307.08    185.60 o 
   9  -7   8      743.22      720.30     70.55 o 
  -9  -6   8     2289.34     2383.60    124.16 o 
  -8  -6   8       17.94       37.31     18.90 o 
  -7  -6   8     4402.18     4199.39     94.38 o 
  -6  -6   8      156.27      158.58     28.79 o 
  -5  -6   8     3290.98     3349.04     76.08 o 
  -4  -6   8     1908.29     1740.82     57.51 o 
  -3  -6   8      454.02      463.60     36.02 o 
  -2  -6   8       39.79       28.81     11.31 o 
  -1  -6   8       15.27       12.29     17.28 o 
   0  -6   8      893.83      870.86     33.53 o 
   1  -6   8       39.98       30.85     14.08 o 
   2  -6   8     1468.72     1453.72     57.58 o 
   3  -6   8       15.89       26.98     17.61 o 
   4  -6   8     1348.51     1362.90     63.97 o 
   5  -6   8      139.28      172.41     33.71 o 
   6  -6   8     1211.55     1165.33     68.47 o 
   7  -6   8      291.88      333.82     47.37 o 
   8  -6   8     1442.38     1346.97     81.58 o 
   9  -6   8     1710.86     1762.26     96.51 o 
 -10  -5   8       79.82       78.82     44.92 o 
  -9  -5   8     2545.82     2455.94     89.93 o 
  -8  -5   8       47.09       55.13     21.46 o 
  -7  -5   8     1746.42     1751.97     57.52 o 
  -6  -5   8       25.77       43.89     17.60 o 
  -5  -5   8     3248.27     3112.28     73.37 o 
  -4  -5   8     2637.07     2598.75     87.08 o 
  -3  -5   8     1432.31     1457.62     40.06 o 
  -2  -5   8     6354.43     6306.29    131.85 o 
  -1  -5   8      124.20      124.48     16.54 o 
   0  -5   8      587.85      573.24     29.33 o 
   1  -5   8     1550.61     1469.02     56.73 o 
   2  -5   8      427.04      369.16     33.26 o 
   3  -5   8      882.08      874.04     37.32 o 
   4  -5   8       87.85       89.88     20.44 o 
   5  -5   8      356.32      335.21     40.74 o 
   6  -5   8      145.28      185.57     35.51 o 
   7  -5   8      212.16      210.14     62.93 o 
   8  -5   8      100.74      145.30     39.39 o 
   9  -5   8      772.63      765.97     69.81 o 
 -10  -4   8      357.86      398.33     69.92 o 
  -9  -4   8      930.16      990.25     60.45 o 
  -8  -4   8        6.91      -10.13     18.17 o 
  -7  -4   8     1566.54     1480.24     54.31 o 
  -6  -4   8      807.39      832.84     41.26 o 
  -5  -4   8      808.11      777.88     37.29 o 
  -4  -4   8      463.07      420.07     27.90 o 
  -3  -4   8     1576.23     1533.20     43.74 o 
  -2  -4   8     4543.79     4475.69     86.12 o 
  -1  -4   8      684.38      712.77     82.21 o 
   0  -4   8     2488.22     2439.05     73.70 o 
   1  -4   8      933.57      967.18     37.42 o 
   2  -4   8     2152.24     2148.25     61.84 o 
   3  -4   8     1462.76     1445.73     53.17 o 
   4  -4   8     1434.98     1383.72     70.75 o 
   5  -4   8       27.06        7.44     22.42 o 
   6  -4   8      577.66      522.00     49.88 o 
   7  -4   8       77.45       76.74     37.08 o 
   8  -4   8      211.22      321.41     49.13 o 
   9  -4   8      824.17      883.99     72.70 o 
 -10  -3   8       86.39       89.24     32.58 o 
  -9  -3   8      746.50      792.34     88.56 o 
  -8  -3   8       47.88       90.02     27.36 o 
  -7  -3   8      452.96      477.12     35.64 o 
  -6  -3   8      526.28      515.73     35.30 o 
  -5  -3   8      281.54      274.54     21.39 o 
  -4  -3   8     1094.22      989.09     48.13 o 
  -3  -3   8       20.81       40.78     14.14 o 
  -2  -3   8     2547.60     2344.64     80.31 o 
  -1  -3   8        6.87       -5.46     10.51 o 
   0  -3   8     4254.70     4305.19     86.42 o 
   1  -3   8        3.82       -1.25     11.50 o 
   2  -3   8     3483.42     3412.55     78.44 o 
   3  -3   8     1829.59     1944.84     58.28 o 
   4  -3   8     3272.88     3424.37     65.56 o 
   5  -3   8      153.93      139.27     31.30 o 
   6  -3   8     3168.33     3179.88    107.54 o 
   7  -3   8        0.53       18.88     30.93 o 
   8  -3   8      714.98      756.93     65.77 o 
   9  -3   8      153.93      157.26     74.16 o 
 -10  -2   8      605.66      738.18     66.95 o 
  -9  -2   8     1746.14     1876.79    133.48 o 
  -8  -2   8      402.79      411.86     43.62 o 
  -7  -2   8     3222.13     3143.66    106.64 o 
  -6  -2   8      106.89      148.68     22.68 o 
  -5  -2   8      529.08      520.54     33.03 o 
  -4  -2   8     1541.47     1368.51     58.28 o 
  -3  -2   8      452.56      461.02     36.24 o 
  -2  -2   8      711.84      636.74     39.99 o 
  -1  -2   8       44.51       62.52     14.96 o 
   0  -2   8     1160.02     1115.12     42.14 o 
   1  -2   8        9.08        8.70     12.13 o 
   2  -2   8      660.36      669.63     30.72 o 
   3  -2   8       11.91      -13.33     13.33 o 
   4  -2   8     2571.41     2554.10     55.57 o 
   5  -2   8       24.25       46.23     22.06 o 
   6  -2   8     1960.25     1979.83     83.82 o 
   7  -2   8      665.59      781.95    105.30 o 
   8  -2   8     1548.76     1588.53     83.20 o 
   9  -2   8      482.65      526.30     91.53 o 
 -10  -1   8      265.50      380.53     73.73 o 
  -9  -1   8     1838.12     1827.39     85.84 o 
  -8  -1   8       43.02       81.71     29.53 o 
  -7  -1   8     5467.69     5526.89    116.50 o 
  -6  -1   8       36.76       36.33     19.60 o 
  -5  -1   8     3041.51     3201.70     79.02 o 
  -4  -1   8     1815.67     1886.20     96.40 o 
  -3  -1   8     2152.78     2024.06     68.73 o 
  -2  -1   8     1134.28     1153.74     35.67 o 
  -1  -1   8      675.83      674.41     35.47 o 
   0  -1   8     1116.96     1167.49     36.80 o 
   1  -1   8        9.32        5.06     12.61 o 
   2  -1   8       19.99       18.48     13.36 o 
   3  -1   8       81.89       59.47     15.59 o 
   4  -1   8      596.88      643.03     32.06 o 
   5  -1   8      165.62      136.11     26.12 o 
   6  -1   8     1832.25     1809.54     66.68 o 
   7  -1   8      782.28      777.36     65.47 o 
   8  -1   8     2027.55     2097.15    142.38 o 
   9  -1   8     1395.49     1340.75    122.46 o 
 -10   0   8       82.02       72.04     50.00 o 
  -9   0   8     1844.33     1907.31    128.40 o 
  -8   0   8       30.48       53.46     84.33 o 
  -7   0   8     3961.26     4087.99    123.29 o 
  -6   0   8     1499.06     1628.62     46.80 o 
  -5   0   8     5947.14     5774.08     98.17 o 
  -4   0   8     3327.57     3251.59     96.25 o 
  -3   0   8     1172.51     1192.14     41.75 o 
  -2   0   8     2561.95     2666.82     58.35 o 
  -1   0   8     1244.53     1213.73     38.05 o 
   0   0   8      266.80      237.64     20.71 o 
   1   0   8       50.74       35.72     13.75 o 
   2   0   8      109.84      113.68     22.66 o 
   3   0   8        8.61       19.07     14.63 o 
   4   0   8       27.30       32.03     23.21 o 
   5   0   8      201.03      131.49     26.05 o 
   6   0   8     1018.37      985.99     72.23 o 
   7   0   8      360.50      343.06     38.14 o 
   8   0   8      471.06      367.82     71.61 o 
   9   0   8      367.69      331.80     74.58 o 
 -10   1   8      338.32      285.18     69.92 o 
  -9   1   8     2134.39     1958.58    130.94 o 
  -8   1   8       99.19      206.79     55.94 o 
  -7   1   8     3739.61     3651.93    102.98 o 
  -6   1   8     1286.09     1284.46     53.96 o 
  -5   1   8     7826.34     7919.60    141.93 o 
  -4   1   8     4904.24     5025.10    107.39 o 
  -3   1   8     3065.40     3006.48     65.20 o 
  -2   1   8     6217.96     6401.51    147.65 o 
  -1   1   8      878.54      903.69     38.35 o 
   0   1   8     3421.98     3478.20     70.36 o 
   1   1   8        0.58       15.86     13.55 o 
   2   1   8     1669.74     1767.38     49.17 o 
   3   1   8       24.01       22.96     14.98 o 
   4   1   8       79.64       59.29     24.93 o 
   5   1   8      251.61      170.97     48.31 o 
   6   1   8      839.18      776.92     48.57 o 
   7   1   8      228.93      209.69     42.36 o 
   8   1   8      695.26      643.64     63.82 o 
   9   1   8      787.32      716.91     66.94 o 
 -10   2   8      804.36      825.89    108.90 o 
  -9   2   8      128.61       60.17     50.43 o 
  -8   2   8      807.59      867.42     98.73 o 
  -7   2   8     1675.86     1652.82     79.13 o 
  -6   2   8       57.37       41.60     21.22 o 
  -5   2   8     3895.18     3785.70    146.80 o 
  -4   2   8     1995.67     2046.23     44.38 o 
  -3   2   8     2129.95     2146.87     64.20 o 
  -2   2   8     4709.07     4885.81     90.26 o 
  -1   2   8      548.97      621.75     33.43 o 
   0   2   8     1124.27     1048.94     40.61 o 
   1   2   8      106.31      101.47     17.62 o 
   2   2   8     1780.05     1826.61     50.62 o 
   3   2   8      278.73      289.80     41.53 o 
   4   2   8      801.95      787.57     53.63 o 
   5   2   8       53.68       66.07     26.19 o 
   6   2   8      205.85      232.22     58.05 o 
   7   2   8        7.12      -11.08     33.05 o 
   8   2   8     1170.69     1151.98    117.38 o 
  -9   3   8      656.71      897.51    111.02 o 
  -8   3   8       53.35       86.22     42.16 o 
  -7   3   8      399.83      389.34     47.30 o 
  -6   3   8      129.58      126.00     35.21 o 
  -5   3   8     4325.83     4299.31    180.09 o 
  -4   3   8       93.67      109.45     24.47 o 
  -3   3   8     4415.41     4464.59    127.33 o 
  -2   3   8     1625.38     1627.85     49.68 o 
  -1   3   8      486.22      537.48     31.33 o 
   0   3   8     3657.17     3579.10     74.38 o 
   1   3   8      435.03      492.15     31.69 o 
   2   3   8     1986.24     2096.94     79.60 o 
   3   3   8       50.51       36.44     24.57 o 
   4   3   8     6797.74     6620.14    165.76 o 
   5   3   8        0.70      -32.21     32.21 o 
   6   3   8     2597.08     2458.61    138.99 o 
   7   3   8       17.52       12.71     43.65 o 
   8   3   8     1489.33     1421.26    117.38 o 
  -9   4   8     1278.43     1504.74    133.48 o 
  -8   4   8      537.29      632.14     63.22 o 
  -7   4   8     2430.64     2343.93    121.40 o 
  -6   4   8       41.00       41.29     31.89 o 
  -5   4   8      432.88      504.77     92.80 o 
  -4   4   8       97.01       85.82     31.31 o 
  -3   4   8     2355.54     2380.24     90.05 o 
  -2   4   8       65.10       45.53     25.74 o 
  -1   4   8       32.49       56.20     26.52 o 
   0   4   8      677.79      707.18     52.28 o 
   1   4   8      901.03      861.97     54.28 o 
   2   4   8      323.78      248.76     34.96 o 
   3   4   8      519.85      485.14     44.95 o 
   4   4   8     1157.43     1203.03     97.04 o 
   5   4   8       53.18      100.85     47.04 o 
   6   4   8     2111.77     2103.93    135.60 o 
   7   4   8       67.12      119.07     53.82 o 
  -9   5   8      936.89     1017.77    192.17 o 
  -8   5   8      247.17      254.06     48.97 o 
  -7   5   8     3024.35     3132.34    121.05 o 
  -6   5   8       24.47       24.40     32.03 o 
  -5   5   8     2235.55     2028.67     89.89 o 
  -4   5   8      719.79      740.57     59.71 o 
  -3   5   8     1210.20     1273.70     69.65 o 
  -2   5   8      530.71      607.65     53.03 o 
  -1   5   8      859.24      793.37    100.01 o 
   0   5   8     1039.78     1091.56     61.02 o 
   1   5   8      368.28      364.72     39.47 o 
   2   5   8      713.66      695.67     52.67 o 
   3   5   8      195.73      228.83     54.66 o 
   4   5   8      336.15      401.29     68.65 o 
   5   5   8       62.26       31.78     45.77 o 
   6   5   8     1558.47     1517.88    122.46 o 
   7   5   8        1.50        2.12     47.88 o 
  -8   6   8        0.21      -10.18     36.91 o 
  -7   6   8     2783.44     2700.14    139.20 o 
  -6   6   8        8.68        1.59     63.56 o 
  -5   6   8     3262.57     3291.35    118.66 o 
  -4   6   8      493.30      541.47     55.92 o 
  -3   6   8     1215.67     1130.83     68.89 o 
  -2   6   8     1548.30     1547.81     75.23 o 
  -1   6   8      399.60      360.20     46.61 o 
   0   6   8      749.69      764.53     59.96 o 
   1   6   8       22.21       27.84     31.15 o 
   2   6   8     1018.79     1047.94     91.11 o 
   3   6   8      245.46      333.92     64.83 o 
   4   6   8      166.29      153.40     55.51 o 
   5   6   8      353.71      288.15     67.38 o 
   6   6   8      165.55      175.43     62.29 o 
  -7   7   8     1370.71     1389.99     88.39 o 
  -6   7   8       31.78      -38.77     38.77 o 
  -5   7   8     1194.37     1195.46     77.68 o 
  -4   7   8      648.03      570.00     58.25 o 
  -3   7   8      753.29      815.66     65.90 o 
  -2   7   8     1927.69     1830.00    154.25 o 
  -1   7   8      758.41      761.69     59.48 o 
   0   7   8     2771.76     2602.26    137.72 o 
   1   7   8       65.75      138.99     47.46 o 
   2   7   8      839.87      969.12     98.31 o 
   3   7   8       94.33      118.23     50.00 o 
   4   7   8      266.86      282.22     66.11 o 
   5   7   8      225.58      223.32     63.14 o 
   6   7   8      180.51       83.90     55.09 o 
  -7   8   8      346.47      372.17    129.03 o 
  -6   8   8        0.00       27.18     36.76 o 
  -5   8   8     1286.41     1219.92     81.20 o 
  -4   8   8      764.28      739.58     66.99 o 
  -3   8   8      127.30      154.69     40.11 o 
  -2   8   8     1713.77     1645.85    122.89 o 
  -1   8   8       71.82       40.68     42.38 o 
   0   8   8     1534.40     1605.59    114.41 o 
   1   8   8       42.78       35.17     41.53 o 
   2   8   8     1343.37     1466.60    116.11 o 
   3   8   8       37.81       72.04     50.43 o 
   4   8   8      665.22      696.65     92.80 o 
   5   8   8      436.53      269.93     68.22 o 
  -5   9   8      826.48      950.47    113.99 o 
  -4   9   8      108.31       97.89     59.33 o 
  -3   9   8      305.90      343.66     75.85 o 
  -2   9   8      990.87     1064.46    111.02 o 
  -1   9   8       15.80       32.21     43.65 o 
   0   9   8     1204.19     1414.06    113.14 o 
   1   9   8        2.72       -2.54     41.95 o 
   2   9   8      849.94      897.08    103.82 o 
   3   9   8      271.43      191.54     63.99 o 
  -4  10   8        1.26      -47.46     47.46 o 
  -3  10   8     1580.05     1804.76    140.69 o 
  -2  10   8      587.51      498.76     82.63 o 
  -1  10   8      178.14      152.55     58.48 o 
   0  10   8      280.95      342.82     74.16 o 
   1  10   8      127.18      140.26     58.48 o 
   2  10   8      421.07      394.51     73.73 o 
  -2 -15   9      912.60      938.19    114.84 o 
  -1 -15   9      517.68      539.44     56.78 o 
   0 -15   9     1548.77     1541.61     93.23 o 
   1 -15   9       60.70       -5.09     36.87 o 
   2 -15   9     1467.40     1456.86    105.09 o 
   3 -15   9       74.29       60.60     46.19 o 
  -4 -14   9      178.84      132.21     57.21 o 
  -3 -14   9       28.69       38.56     55.94 o 
  -2 -14   9      297.53      217.81     69.07 o 
  -1 -14   9       14.30       -1.27     26.70 o 
   0 -14   9      644.79      738.60     68.22 o 
   1 -14   9      221.70      231.37     49.16 o 
   2 -14   9     1431.02     1391.18     99.58 o 
   3 -14   9      166.44      222.47     55.51 o 
   4 -14   9     1880.73     1908.15    129.67 o 
  -5 -13   9      458.09      472.91     88.14 o 
  -4 -13   9        3.16      -19.92     46.19 o 
  -3 -13   9      163.36      250.44     69.50 o 
  -2 -13   9      161.47      153.82     32.63 o 
  -1 -13   9       43.64       66.95     28.39 o 
   0 -13   9      908.64      955.98     72.89 o 
   1 -13   9       72.16       75.43     38.14 o 
   2 -13   9     1530.65     1626.78    105.51 o 
   3 -13   9       44.48       57.21     42.80 o 
   4 -13   9     2640.75     2411.15    142.80 o 
   5 -13   9     1026.33     1184.81    116.53 o 
  -6 -12   9       37.95        2.54     48.73 o 
  -5 -12   9     1303.12     1204.30    116.11 o 
  -4 -12   9       97.58      166.53     57.63 o 
  -3 -12   9      584.37      619.56     42.68 o 
  -2 -12   9       55.33       24.15     25.00 o 
  -1 -12   9      659.55      618.25     58.05 o 
   0 -12   9      587.27      703.43     62.72 o 
   1 -12   9       39.49       68.22     35.17 o 
   2 -12   9     1150.75     1220.40     91.53 o 
   3 -12   9       15.68       34.32     40.26 o 
   4 -12   9     1128.97     1081.41     98.73 o 
   5 -12   9      309.08      373.75     69.92 o 
   6 -12   9      753.35      721.65     97.46 o 
  -7 -11   9     1625.26     1468.72    132.21 o 
  -6 -11   9       99.13      107.63     63.99 o 
  -5 -11   9     1198.28     1179.23     49.68 o 
  -4 -11   9      242.50      285.07     21.49 o 
  -3 -11   9      835.25      855.29     38.00 o 
  -2 -11   9      516.22      481.75     32.92 o 
  -1 -11   9     1209.93     1326.34     75.85 o 
   0 -11   9     1541.74     1467.03     83.48 o 
   1 -11   9      442.23      452.57     56.78 o 
   2 -11   9     1968.13     1872.13    108.48 o 
   3 -11   9        7.16       -0.85     37.29 o 
   4 -11   9     1097.36     1161.93    101.28 o 
   5 -11   9      194.20      140.69     52.12 o 
   6 -11   9      171.23      250.86     65.26 o 
   7 -11   9      721.86      783.94    106.36 o 
  -7 -10   9      620.15      650.88     94.07 o 
  -6 -10   9      183.38      208.26     32.11 o 
  -5 -10   9      617.14      669.57     31.61 o 
  -4 -10   9      669.84      643.97     31.46 o 
  -3 -10   9      356.59      347.76     29.24 o 
  -2 -10   9     1008.82     1122.01     58.05 o 
  -1 -10   9      767.58      775.56     42.24 o 
   0 -10   9     2623.47     2572.17    111.87 o 
   1 -10   9     1454.78     1364.48     84.33 o 
   2 -10   9     2753.94     2783.20    129.24 o 
   3 -10   9      121.46      149.16     45.34 o 
   4 -10   9     2315.66     2450.56    130.94 o 
   5 -10   9       36.66       32.63     38.99 o 
   6 -10   9     1397.63     1554.32    120.77 o 
   7 -10   9      889.70      905.56    104.67 o 
  -8  -9   9        5.99       12.72     27.76 o 
  -7  -9   9       46.22       77.38     56.78 o 
  -6  -9   9        0.50        5.72     17.73 o 
  -5  -9   9       69.77       83.00     15.23 o 
  -4  -9   9      362.76      440.80     31.23 o 
  -3  -9   9      140.14      131.35     20.09 o 
  -2  -9   9        5.06       19.72     16.11 o 
  -1  -9   9      122.38      145.09     23.62 o 
   0  -9   9     1707.23     1772.48     63.52 o 
   1  -9   9      881.42      857.25     68.65 o 
   2  -9   9     3762.97     3603.58    148.74 o 
   3  -9   9        0.11       -0.85     33.90 o 
   4  -9   9     3014.00     3163.65     82.83 o 
   5  -9   9        6.35       12.11     26.91 o 
   6  -9   9     1301.67     1451.00     80.70 o 
   7  -9   9      143.69      210.84     43.12 o 
   8  -9   9      572.80      630.95     65.30 o 
  -8  -8   9       52.88       80.00     29.76 o 
  -7  -8   9      292.55      291.25     32.13 o 
  -6  -8   9      202.30      149.91     21.66 o 
  -5  -8   9       72.65       54.63     15.95 o 
  -4  -8   9        1.91        2.14     14.60 o 
  -3  -8   9      275.45      301.32     48.73 o 
  -2  -8   9      210.99      232.09     40.89 o 
  -1  -8   9      245.62      237.29     26.81 o 
   0  -8   9       13.68       24.33     18.16 o 
   1  -8   9     1572.64     1611.38     50.87 o 
   2  -8   9     2701.62     2498.31    100.64 o 
   3  -8   9      950.20      884.38     41.75 o 
   4  -8   9     2727.71     2676.25     75.06 o 
   5  -8   9      402.31      395.44     44.60 o 
   6  -8   9     1920.12     2039.27     90.78 o 
   7  -8   9      689.63      749.81     66.37 o 
   8  -8   9      750.34      654.59     80.30 o 
  -9  -7   9     1405.35     1452.62     76.86 o 
  -8  -7   9      258.54      239.30     29.09 o 
  -7  -7   9      898.99      934.25     44.19 o 
  -6  -7   9     1416.68     1349.57     49.38 o 
  -5  -7   9       45.18       42.81     17.18 o 
  -4  -7   9        1.84       12.73     16.88 o 
  -3  -7   9       83.11       56.80     33.05 o 
  -2  -7   9       95.29       71.94     19.24 o 
  -1  -7   9      647.42      721.79     42.16 o 
   0  -7   9      147.24      140.60     18.56 o 
   1  -7   9       38.07       59.73     16.66 o 
   2  -7   9        4.54       -1.10     26.13 o 
   3  -7   9       93.89      106.73     25.81 o 
   4  -7   9     1138.75     1168.41     50.29 o 
   5  -7   9      903.03      934.59     60.93 o 
   6  -7   9     1534.17     1494.38     78.79 o 
   7  -7   9     1000.78     1026.93     76.85 o 
   8  -7   9      992.27     1130.56     85.84 o 
  -9  -6   9     1688.51     1636.90     81.23 o 
  -8  -6   9      313.47      291.75     31.68 o 
  -7  -6   9     4286.22     4142.04    100.91 o 
  -6  -6   9     1495.07     1443.83     52.10 o 
  -5  -6   9     3629.32     3366.58     79.38 o 
  -4  -6   9     2141.37     2151.63     69.03 o 
  -3  -6   9     1111.54     1088.09     48.82 o 
  -2  -6   9      592.67      628.04     38.80 o 
  -1  -6   9     1230.21     1208.24     40.00 o 
   0  -6   9      900.57      927.76     36.82 o 
   1  -6   9      574.17      596.75     33.71 o 
   2  -6   9      464.02      550.00     43.29 o 
   3  -6   9      157.24      177.44     23.52 o 
   4  -6   9      942.99      934.51     46.42 o 
   5  -6   9       82.10       55.42     28.12 o 
   6  -6   9      926.02     1051.31    102.97 o 
   7  -6   9     1313.87     1225.13     77.10 o 
   8  -6   9      341.32      416.56     55.73 o 
   9  -6   9      970.83     1018.48     82.70 o 
  -9  -5   9      741.25      717.85     55.51 o 
  -8  -5   9        3.18       -3.79     19.93 o 
  -7  -5   9     1089.57     1127.05     49.77 o 
  -6  -5   9     1356.17     1329.09     50.60 o 
  -5  -5   9      828.99      825.81     40.65 o 
  -4  -5   9      862.53      864.27     46.13 o 
  -3  -5   9     1248.72     1284.03     41.47 o 
  -2  -5   9     1902.38     1902.15     50.87 o 
  -1  -5   9     1249.45     1251.33     41.92 o 
   0  -5   9      462.47      449.08     37.75 o 
   1  -5   9      732.01      697.77     43.26 o 
   2  -5   9      595.63      666.64    111.66 o 
   3  -5   9       10.44        9.78     17.57 o 
   4  -5   9      529.61      553.28     39.04 o 
   5  -5   9      615.59      667.28     48.61 o 
   6  -5   9       15.56      -19.41     23.65 o 
   7  -5   9     1999.77     1888.68     91.07 o 
   8  -5   9       74.61      102.33     37.80 o 
   9  -5   9      832.54      843.57    171.20 o 
  -9  -4   9     1128.89     1065.71     67.59 o 
  -8  -4   9       43.33       42.87     22.31 o 
  -7  -4   9      806.35      809.26    101.05 o 
  -6  -4   9     2002.62     1880.59     60.42 o 
  -5  -4   9     1689.82     1671.78     55.69 o 
  -4  -4   9     2444.13     2326.91     76.55 o 
  -3  -4   9      810.53      801.77     35.17 o 
  -2  -4   9     1475.49     1358.85     44.13 o 
  -1  -4   9     2073.65     2011.82     68.31 o 
   0  -4   9     3295.74     3160.43    149.80 o 
   1  -4   9      412.59      435.14     35.48 o 
   2  -4   9     1012.63     1013.01     39.69 o 
   3  -4   9       55.58       66.94     16.74 o 
   4  -4   9     5319.06     5251.35     99.52 o 
   5  -4   9       12.96       17.59     21.08 o 
   6  -4   9     2171.69     2080.31     89.72 o 
   7  -4   9     1115.99      902.15     68.62 o 
   8  -4   9      194.62      170.05     46.19 o 
   9  -4   9      489.69      476.09     60.00 o 
  -9  -3   9     1674.04     1671.00     92.17 o 
  -8  -3   9       19.86        3.72     20.33 o 
  -7  -3   9     1389.30     1387.16     54.68 o 
  -6  -3   9      457.17      496.27     35.69 o 
  -5  -3   9      681.00      746.18     39.30 o 
  -4  -3   9     1419.39     1410.40     47.93 o 
  -3  -3   9       15.21       27.53     16.38 o 
  -2  -3   9      220.44      218.30     28.72 o 
  -1  -3   9        3.71       -9.19     25.85 o 
   0  -3   9     1119.03     1093.78     41.58 o 
   1  -3   9      867.63      898.92     34.57 o 
   2  -3   9     2321.91     2377.00     70.15 o 
   3  -3   9        2.98        0.22     16.27 o 
   4  -3   9     1710.28     1732.25     77.40 o 
   5  -3   9        6.84      -12.26     19.50 o 
   6  -3   9     3528.70     3471.89     95.76 o 
   7  -3   9       93.08      137.32     36.72 o 
   8  -3   9      203.89      171.17     41.43 o 
   9  -3   9      862.74      858.52    109.33 o 
 -10  -2   9      264.21      376.72     73.31 o 
  -9  -2   9     2541.11     2513.65    242.60 o 
  -8  -2   9       31.96      -14.22     23.92 o 
  -7  -2   9     1971.72     1975.23     70.34 o 
  -6  -2   9       80.18       64.16     20.53 o 
  -5  -2   9     1814.93     1886.64     59.63 o 
  -4  -2   9      696.18      716.11     37.36 o 
  -3  -2   9      593.89      613.86     41.83 o 
  -2  -2   9      361.56      383.92     34.00 o 
  -1  -2   9       78.07      112.08     19.44 o 
   0  -2   9      845.28      827.76     33.21 o 
   1  -2   9       11.33       41.73     17.33 o 
   2  -2   9     3364.59     3395.55     82.35 o 
   3  -2   9        8.78       10.17     15.28 o 
   4  -2   9     2556.59     2575.58     91.69 o 
   5  -2   9      548.96      538.03     41.93 o 
   6  -2   9     4154.65     4072.21    105.86 o 
   7  -2   9      271.54      287.27     37.04 o 
   8  -2   9     1522.31     1406.61     83.56 o 
   9  -2   9     1318.99     1190.74    127.97 o 
 -10  -1   9      465.98      487.74     84.75 o 
  -9  -1   9     2022.16     2027.65    136.87 o 
  -8  -1   9       18.79       51.28     30.09 o 
  -7  -1   9     4403.79     4505.84    173.95 o 
  -6  -1   9       99.68       89.76     19.21 o 
  -5  -1   9     1287.19     1321.89     43.12 o 
  -4  -1   9       45.30       46.77     17.30 o 
  -3  -1   9     1579.88     1536.14     63.15 o 
  -2  -1   9        0.93       -7.25     11.68 o 
  -1  -1   9      156.52      172.82     19.78 o 
   0  -1   9       54.02       53.45     17.33 o 
   1  -1   9      650.61      680.43     40.16 o 
   2  -1   9     2731.02     2932.35     66.36 o 
   3  -1   9       39.34       51.97     20.14 o 
   4  -1   9     2752.04     2645.66     94.83 o 
   5  -1   9      213.11      199.66     55.51 o 
   6  -1   9     1665.91     1675.12     67.33 o 
   7  -1   9      795.23      833.91     54.56 o 
   8  -1   9     1429.96     1433.21    104.24 o 
  -9   0   9     1885.12     1825.10    129.24 o 
  -8   0   9      225.69      171.62     54.24 o 
  -7   0   9     3566.82     3766.56    120.74 o 
  -6   0   9      121.59      107.96     23.97 o 
  -5   0   9     3800.26     3823.47     76.17 o 
  -4   0   9      225.46      273.39     27.62 o 
  -3   0   9     1894.61     1820.88     58.32 o 
  -2   0   9     1040.25     1098.88     39.33 o 
  -1   0   9     1227.80     1240.40     62.74 o 
   0   0   9        4.61       18.04     14.31 o 
   1   0   9      342.94      334.02     26.01 o 
   2   0   9      893.23      868.02     37.86 o 
   3   0   9      918.52      865.62     55.36 o 
   4   0   9     2685.93     2800.33     98.23 o 
   5   0   9        3.50       -6.01     23.97 o 
   6   0   9     1252.81     1274.93     72.80 o 
   7   0   9      244.75      262.78     48.09 o 
   8   0   9      424.64      407.42     56.65 o 
  -9   1   9     1476.65     1492.03    119.50 o 
  -8   1   9      488.14      437.74     72.89 o 
  -7   1   9     2548.08     2637.51     99.21 o 
  -6   1   9     1116.60     1169.23     54.02 o 
  -5   1   9     1959.21     2013.21     78.01 o 
  -4   1   9       24.80       31.02     20.23 o 
  -3   1   9     1111.29     1185.43     42.86 o 
  -2   1   9     2920.68     2919.40     90.53 o 
  -1   1   9     1194.07     1248.63     49.73 o 
   0   1   9     2032.33     2150.83     72.05 o 
   1   1   9      703.69      740.84     36.86 o 
   2   1   9     1961.66     1851.76     76.54 o 
   3   1   9     1133.79     1146.62     63.35 o 
   4   1   9     2613.57     2687.43    140.90 o 
   5   1   9      120.31       90.49     46.61 o 
   6   1   9     1168.78     1092.93     67.38 o 
   7   1   9      270.52      172.89     57.63 o 
   8   1   9      327.11      329.79     51.36 o 
  -9   2   9      404.07      482.23     80.51 o 
  -8   2   9      459.05      320.78     72.89 o 
  -7   2   9      249.46      286.73     44.35 o 
  -6   2   9      122.33      107.28     33.26 o 
  -5   2   9      198.97      210.41     38.31 o 
  -4   2   9     1290.37     1293.17     55.52 o 
  -3   2   9       37.17       28.71     20.06 o 
  -2   2   9      710.20      741.63     43.30 o 
  -1   2   9      906.35      907.91     39.21 o 
   0   2   9     3192.09     3329.30     88.32 o 
   1   2   9      457.08      473.15     46.43 o 
   2   2   9     1493.17     1519.65     73.73 o 
   3   2   9      542.69      593.82     50.71 o 
   4   2   9     2820.84     2753.54    119.50 o 
   5   2   9       43.16       13.24     26.54 o 
   6   2   9     2051.36     2259.87    139.84 o 
   7   2   9      260.23      282.64     64.41 o 
   8   2   9     1201.40     1183.96    119.92 o 
  -9   3   9     1686.36     2054.77    146.19 o 
  -8   3   9       55.87       91.53     56.78 o 
  -7   3   9     1961.65     2153.85     96.27 o 
  -6   3   9        2.07       -5.86     37.29 o 
  -5   3   9      625.96      563.28     52.55 o 
  -4   3   9      153.07       99.99     33.26 o 
  -3   3   9       45.23       60.66     35.81 o 
  -2   3   9       35.82       57.97     26.52 o 
  -1   3   9        5.84       10.04     23.65 o 
   0   3   9       18.26       13.60     26.27 o 
   1   3   9      711.98      832.06     63.35 o 
   2   3   9      745.93      895.70    100.22 o 
   3   3   9      386.37      381.68     45.23 o 
   4   3   9     2235.24     2183.13    119.07 o 
   5   3   9      176.39      106.79     46.61 o 
   6   3   9     2486.67     2298.43    142.38 o 
   7   3   9      375.07      376.29     70.77 o 
  -8   4   9       34.14       36.85     36.55 o 
  -7   4   9     1731.34     1808.68     92.52 o 
  -6   4   9       18.36      -30.64     35.38 o 
  -5   4   9      298.58      301.52     45.01 o 
  -4   4   9      225.25      203.99     38.66 o 
  -3   4   9       16.88       42.16     28.65 o 
  -2   4   9        6.66        6.41     29.66 o 
  -1   4   9       22.10      -17.28     47.67 o 
   0   4   9      153.00      219.11     36.72 o 
   1   4   9       34.06       13.62     25.24 o 
   2   4   9      587.57      481.54     48.24 o 
   3   4   9      254.68      287.29     39.85 o 
   4   4   9       46.06       45.34     41.53 o 
   5   4   9      260.29      313.58     64.83 o 
   6   4   9      993.15     1095.82    114.41 o 
   7   4   9      246.83      306.80     71.19 o 
  -8   5   9        9.01        8.35     34.75 o 
  -7   5   9     2321.56     2106.37    192.17 o 
  -6   5   9      797.23      769.89     67.40 o 
  -5   5   9     3832.63     3662.75    126.45 o 
  -4   5   9     3636.27     3370.12    118.80 o 
  -3   5   9     1624.06     1632.15     79.68 o 
  -2   5   9      500.01      504.69     51.77 o 
  -1   5   9      883.34      756.44     94.07 o 
   0   5   9       75.62       72.61     30.10 o 
   1   5   9      669.12      599.76     52.07 o 
   2   5   9      168.78      185.65     35.17 o 
   3   5   9        9.13       25.43     38.56 o 
   4   5   9       58.03       38.99     41.53 o 
   5   5   9        5.90       30.93     44.07 o 
   6   5   9      585.84      659.78     92.80 o 
  -7   6   9      654.13      654.43     70.32 o 
  -6   6   9      136.02      130.62     42.96 o 
  -5   6   9     2185.57     2133.96     99.17 o 
  -4   6   9      951.63     1032.27     77.15 o 
  -3   6   9     1484.18     1591.45     82.80 o 
  -2   6   9     2777.46     2580.68    144.08 o 
  -1   6   9      572.93      542.57     54.16 o 
   0   6   9      152.12      119.71     32.51 o 
   1   6   9      219.36      169.08     50.00 o 
   2   6   9      921.30      991.15     94.50 o 
   3   6   9      231.26      231.79     58.90 o 
   4   6   9      134.53      202.98     59.75 o 
   5   6   9       77.52      135.18     58.90 o 
  -7   7   9      998.17      946.82     80.96 o 
  -6   7   9       57.29       47.37     38.67 o 
  -5   7   9      713.83      765.31     77.76 o 
  -4   7   9     1014.37      897.14     71.61 o 
  -3   7   9      958.66      981.88    113.57 o 
  -2   7   9     2990.77     2874.62    108.83 o 
  -1   7   9      472.41      469.03     51.49 o 
   0   7   9     1615.17     1410.24    110.18 o 
   1   7   9      364.24      352.99     67.80 o 
   2   7   9      734.59      739.45     88.56 o 
   3   7   9      189.77      119.07     55.09 o 
   4   7   9     1488.07     1331.00    122.04 o 
   5   7   9       18.74       97.04     55.09 o 
  -6   8   9        5.57      -24.56     34.90 o 
  -5   8   9      561.07      573.79     62.41 o 
  -4   8   9       63.67       80.09     38.18 o 
  -3   8   9      607.43      758.09    101.28 o 
  -2   8   9      369.20      388.16     77.55 o 
  -1   8   9       54.44       67.80     47.46 o 
   0   8   9     1300.11     1414.06    114.84 o 
   1   8   9       12.57       81.78     47.46 o 
   2   8   9      730.33      748.35     92.80 o 
   3   8   9        8.37      -16.10     46.61 o 
   4   8   9     1218.50     1310.24    128.82 o 
  -4   9   9       25.68       40.26     55.51 o 
  -3   9   9      393.99      479.26     89.84 o 
  -2   9   9       43.81       65.26     51.27 o 
  -1   9   9        7.26       30.09     45.77 o 
   0   9   9      130.26      105.09     54.66 o 
   1   9   9        5.19       34.75     46.19 o 
   2   9   9      515.50      411.04     80.51 o 
  -1 -15  10      717.75      711.48     66.95 o 
   0 -15  10     2148.58     2150.12    111.02 o 
   1 -15  10       48.31       94.50     41.53 o 
   2 -15  10     2726.32     2636.16    141.53 o 
  -3 -14  10      145.49      172.89     64.41 o 
  -2 -14  10      517.86      562.74     55.94 o 
  -1 -14  10      274.52      375.87     50.43 o 
   0 -14  10     1209.35     1185.66     81.78 o 
   1 -14  10        0.02      -14.83     32.63 o 
   2 -14  10     1536.89     1475.50    104.67 o 
   3 -14  10      306.97      272.47     60.60 o 
   4 -14  10      720.16      816.57     98.73 o 
  -5 -13  10     1068.50      849.20    108.48 o 
  -4 -13  10      107.06       47.46     49.58 o 
  -3 -13  10      532.18      491.98     82.21 o 
  -2 -13  10      304.24      315.69     43.65 o 
  -1 -13  10      970.16      923.78     70.77 o 
   0 -13  10     1082.95      971.66     75.43 o 
   1 -13  10      273.07      299.17     52.55 o 
   2 -13  10     1633.37     1588.22    105.09 o 
   3 -13  10      190.19      164.42     52.97 o 
   4 -13  10     1051.99     1141.16    104.24 o 
   5 -13  10      463.14      459.77     80.51 o 
  -6 -12  10        8.01      -38.14     44.49 o 
  -5 -12  10      678.89      761.91    106.36 o 
  -4 -12  10       71.12       64.41     50.85 o 
  -3 -12  10      966.77      954.00     44.07 o 
  -2 -12  10      249.64      255.10     41.10 o 
  -1 -12  10     1356.00     1184.39     77.12 o 
   0 -12  10      219.77      164.42     41.10 o 
   1 -12  10      554.26      601.30     66.95 o 
   2 -12  10     1200.15     1148.79     87.72 o 
   3 -12  10      128.39      131.79     49.16 o 
   4 -12  10      233.83      351.29     68.22 o 
   5 -12  10      772.61      669.53     87.29 o 
   6 -12  10      143.44      258.06     66.11 o 
  -6 -11  10      288.56      236.03     73.31 o 
  -5 -11  10      624.80      672.07     92.38 o 
  -4 -11  10      156.58      158.43     20.78 o 
  -3 -11  10     1475.63     1474.08     53.63 o 
  -2 -11  10      611.02      628.84     39.43 o 
  -1 -11  10     1286.52     1263.78     55.72 o 
   0 -11  10      568.99      485.62     57.21 o 
   1 -11  10     1276.51     1286.09     87.29 o 
   2 -11  10     1256.88     1234.81     90.26 o 
   3 -11  10       50.73       32.63     38.99 o 
   4 -11  10     1491.96     1524.66    111.87 o 
   5 -11  10      425.09      465.70     75.00 o 
   6 -11  10       10.25      -33.90     41.53 o 
  -7 -10  10      116.13      139.84     63.56 o 
  -6 -10  10      403.95      389.84     71.83 o 
  -5 -10  10       58.93       93.62     17.94 o 
  -4 -10  10      378.78      391.00     31.42 o 
  -3 -10  10     1475.12     1509.68     90.89 o 
  -2 -10  10     1557.14     1489.50     57.53 o 
  -1 -10  10     1321.08     1272.51    125.22 o 
   0 -10  10     3010.81     2954.29     90.19 o 
   1 -10  10      356.29      405.11     57.21 o 
   2 -10  10     1558.67     1736.96    102.55 o 
   3 -10  10        0.75       12.71     38.14 o 
   4 -10  10     2259.14     2188.25    125.85 o 
   5 -10  10      264.39      367.39     65.68 o 
   6 -10  10      841.80      901.74    102.12 o 
   7 -10  10      243.69      232.64     66.95 o 
  -8  -9  10       41.82       77.79     29.63 o 
  -7  -9  10      365.64      413.66     43.81 o 
  -6  -9  10       52.70       48.79     18.25 o 
  -5  -9  10      103.67       82.35     28.63 o 
  -4  -9  10      105.47       96.29     24.15 o 
  -3  -9  10      175.64      194.96     25.64 o 
  -2  -9  10       14.65       25.27     18.09 o 
  -1  -9  10       81.38       93.41     22.50 o 
   0  -9  10     2158.98     2228.92     76.41 o 
   1  -9  10       54.91       74.05     23.97 o 
   2  -9  10     2729.42     2450.56    124.58 o 
   3  -9  10      241.75      167.38     46.19 o 
   4  -9  10     3015.69     2833.20    141.11 o 
   5  -9  10      347.81      281.37     61.44 o 
   6  -9  10     1432.11     1417.07    118.23 o 
   7  -9  10      105.74      138.63     43.01 o 
  -8  -8  10       15.20        3.97     26.62 o 
  -7  -8  10     1166.39     1172.94     69.81 o 
  -6  -8  10        1.95       -2.35     18.43 o 
  -5  -8  10        3.81       14.42     19.17 o 
  -4  -8  10        7.61       12.74     17.78 o 
  -3  -8  10      109.05      144.05     24.39 o 
  -2  -8  10       39.13       32.58     18.98 o 
  -1  -8  10      122.65      113.35     23.77 o 
   0  -8  10     1124.38     1162.18     55.42 o 
   1  -8  10      137.30      140.49     27.92 o 
   2  -8  10     2295.98     2292.29     66.45 o 
   3  -8  10      233.51      209.35     33.41 o 
   4  -8  10     2328.67     2362.80     73.43 o 
   5  -8  10     1447.58     1340.30     63.73 o 
   6  -8  10     1400.78     1435.34     80.60 o 
   7  -8  10      749.92      742.46     89.84 o 
   8  -8  10      647.03      592.08     84.96 o 
  -8  -7  10      221.59      187.79     74.58 o 
  -7  -7  10     2067.79     2065.62     65.69 o 
  -6  -7  10      176.28      188.82     25.12 o 
  -5  -7  10     2715.12     2583.14     69.30 o 
  -4  -7  10      231.54      237.30     29.12 o 
  -3  -7  10      573.61      536.57     61.02 o 
  -2  -7  10       35.26       39.04     20.62 o 
  -1  -7  10     1466.57     1435.55     60.22 o 
   0  -7  10       75.32       90.79     19.09 o 
   1  -7  10     1029.16     1046.59     43.20 o 
   2  -7  10      796.23      866.87     41.77 o 
   3  -7  10      197.23      167.95     32.04 o 
   4  -7  10      600.27      592.50     68.54 o 
   5  -7  10      760.44      783.61     49.42 o 
   6  -7  10     1043.39     1004.33     78.69 o 
   7  -7  10      723.00      699.91     66.52 o 
   8  -7  10        8.24      -18.16     31.42 o 
  -9  -6  10     1180.01     1238.08    181.15 o 
  -8  -6  10       21.89       34.96     29.91 o 
  -7  -6  10     2425.50     2464.56     90.40 o 
  -6  -6  10       84.02      105.90     22.90 o 
  -5  -6  10     4137.45     3963.28     90.64 o 
  -4  -6  10        3.04       21.58     19.00 o 
  -3  -6  10     2300.93     2186.31     72.94 o 
  -2  -6  10      702.61      680.92     60.17 o 
  -1  -6  10     2811.16     2719.32     66.33 o 
   0  -6  10     2082.29     2069.81     82.21 o 
   1  -6  10      531.37      482.71     32.40 o 
   2  -6  10     6476.94     6508.81    129.14 o 
   3  -6  10     1409.05     1438.32     67.84 o 
   4  -6  10     1245.92     1174.88     65.31 o 
   5  -6  10      383.01      350.08     36.75 o 
   6  -6  10      295.99      264.14     35.46 o 
   7  -6  10     1257.74     1259.36     81.05 o 
   8  -6  10        2.20        4.20     34.56 o 
  -9  -5  10      133.21      178.30     40.96 o 
  -8  -5  10       14.58        8.61     20.01 o 
  -7  -5  10        2.35        8.07     19.90 o 
  -6  -5  10        3.25       -0.80     25.06 o 
  -5  -5  10      650.09      659.32     46.59 o 
  -4  -5  10      647.02      701.86     47.27 o 
  -3  -5  10     1616.88     1620.91     63.81 o 
  -2  -5  10     1063.69     1109.87     42.13 o 
  -1  -5  10     2408.42     2289.17     77.60 o 
   0  -5  10     3562.07     3468.81     80.10 o 
   1  -5  10     4719.12     4475.19    260.50 o 
   2  -5  10     5349.98     5214.95    111.05 o 
   3  -5  10      186.04      173.19     24.80 o 
   4  -5  10     5892.29     5597.04    179.25 o 
   5  -5  10     1020.67      964.70     61.37 o 
   6  -5  10      656.59      745.62     86.04 o 
   7  -5  10     1049.49      994.81     61.74 o 
   8  -5  10      217.71      333.38     51.68 o 
  -9  -4  10     1348.43     1251.34     71.43 o 
  -8  -4  10       57.54       72.80     24.95 o 
  -7  -4  10      202.07      176.83     27.57 o 
  -6  -4  10       36.55       56.69     21.27 o 
  -5  -4  10       59.96       48.48     41.53 o 
  -4  -4  10       14.66       -5.14     20.62 o 
  -3  -4  10     1483.71     1401.94     48.23 o 
  -2  -4  10      513.74      506.94     40.88 o 
  -1  -4  10     1209.88     1253.96     45.61 o 
   0  -4  10     2285.08     2174.18     86.02 o 
   1  -4  10     2087.08     2096.82     62.24 o 
   2  -4  10     6102.92     5966.98    122.77 o 
   3  -4  10      277.63      362.33     73.82 o 
   4  -4  10     5434.36     5033.83    140.51 o 
   5  -4  10       78.75       94.42     31.34 o 
   6  -4  10     2077.58     1939.96     73.79 o 
   7  -4  10     1467.00     1441.07     67.99 o 
   8  -4  10      326.45      311.36     42.23 o 
  -9  -3  10     1299.75     1354.22     76.80 o 
  -8  -3  10       76.42       32.35     22.71 o 
  -7  -3  10      888.32      851.83     48.59 o 
  -6  -3  10        9.81       37.94     20.34 o 
  -5  -3  10        3.05       23.35     23.20 o 
  -4  -3  10       19.26       -2.13     19.68 o 
  -3  -3  10       14.96        7.36     18.42 o 
  -2  -3  10      370.95      375.73     29.21 o 
  -1  -3  10      163.05      163.52     26.36 o 
   0  -3  10     1488.78     1449.08     50.77 o 
   1  -3  10      634.43      642.29     41.74 o 
   2  -3  10     2302.07     2237.76     87.05 o 
   3  -3  10      255.45      269.56     34.45 o 
   4  -3  10     4421.34     4331.28    129.29 o 
   5  -3  10      151.89      199.05     39.52 o 
   6  -3  10     1090.64     1114.53     62.11 o 
   7  -3  10      701.84      749.89     56.70 o 
   8  -3  10      691.59      713.53     55.83 o 
  -9  -2  10     1600.78     1422.53    115.26 o 
  -8  -2  10        0.02       -3.07     27.19 o 
  -7  -2  10     1265.83     1367.68     56.91 o 
  -6  -2  10      495.46      530.46     38.60 o 
  -5  -2  10      401.53      434.42     44.78 o 
  -4  -2  10        3.54       -2.13     17.28 o 
  -3  -2  10      387.66      409.03     37.53 o 
  -2  -2  10      177.37      191.18     29.48 o 
  -1  -2  10     1289.37     1328.83    110.85 o 
   0  -2  10      552.70      611.50     33.39 o 
   1  -2  10      470.99      500.37     48.81 o 
   2  -2  10     1575.76     1645.02     58.59 o 
   3  -2  10      406.63      418.98     45.54 o 
   4  -2  10     1817.21     1816.42     92.17 o 
   5  -2  10      676.10      732.90    145.13 o 
   6  -2  10     1567.39     1548.70     68.79 o 
   7  -2  10      511.63      502.91     51.36 o 
   8  -2  10      151.25      198.47     48.44 o 
  -9  -1  10     1069.90     1008.95    107.21 o 
  -8  -1  10        1.64       32.21     42.38 o 
  -7  -1  10      753.52      667.03     56.74 o 
  -6  -1  10      635.12      584.79     53.60 o 
  -5  -1  10     1229.41     1199.04     81.41 o 
  -4  -1  10      533.95      541.02     37.94 o 
  -3  -1  10      840.63      849.33     42.81 o 
  -2  -1  10       89.32      135.42     22.33 o 
  -1  -1  10     1752.27     1743.78     82.71 o 
   0  -1  10      270.15      303.57     24.65 o 
   1  -1  10      922.12      992.08     47.29 o 
   2  -1  10      406.77      421.91     34.44 o 
   3  -1  10      618.30      481.31     45.83 o 
   4  -1  10      850.29      887.50     64.75 o 
   5  -1  10      147.98      165.93     45.77 o 
   6  -1  10     1508.27     1412.34     79.18 o 
   7  -1  10     1102.55     1081.18     64.02 o 
   8  -1  10      452.06      588.96     67.21 o 
  -9   0  10      404.14      340.27     73.31 o 
  -8   0  10        5.38        4.66     43.65 o 
  -7   0  10      833.27      830.55     95.34 o 
  -6   0  10       80.09       94.57     24.78 o 
  -5   0  10      205.78      199.70     28.04 o 
  -4   0  10      782.60      789.82     44.94 o 
  -3   0  10     1513.06     1516.01    138.27 o 
  -2   0  10      100.43      109.51     20.33 o 
  -1   0  10     1292.41     1302.34     63.79 o 
   0   0  10      530.68      564.88     39.14 o 
   1   0  10     1792.81     1829.23     62.38 o 
   2   0  10      576.47      564.03     49.29 o 
   3   0  10       55.49       60.17     38.14 o 
   4   0  10      898.89      936.84     64.31 o 
   5   0  10        0.71       -9.35     33.48 o 
   6   0  10      431.02      465.87     54.85 o 
   7   0  10      647.07      768.69    102.97 o 
   8   0  10      269.71      313.15     77.97 o 
  -9   1  10      260.97      295.35     67.80 o 
  -8   1  10        5.77       11.87     43.65 o 
  -7   1  10      418.90      447.91     76.28 o 
  -6   1  10       11.97        4.86     54.66 o 
  -5   1  10      305.62      241.77     39.84 o 
  -4   1  10      707.57      780.05     64.80 o 
  -3   1  10      390.93      416.77     42.20 o 
  -2   1  10     1075.23     1187.01     52.89 o 
  -1   1  10     1889.15     1843.32     63.61 o 
   0   1  10     3138.73     3130.48    103.07 o 
   1   1  10     1130.89     1038.17     83.48 o 
   2   1  10     2642.65     2608.90     94.98 o 
   3   1  10      346.36      348.86     43.97 o 
   4   1  10     2340.28     2359.13    204.46 o 
   5   1  10       26.76       11.42     29.42 o 
   6   1  10     1595.77     1722.13    127.97 o 
   7   1  10      645.36      704.70     98.31 o 
  -8   2  10        0.11      -42.80     42.80 o 
  -7   2  10      402.98      306.45     46.60 o 
  -6   2  10       33.30       28.29     31.30 o 
  -5   2  10      683.00      646.54    151.91 o 
  -4   2  10       77.37       87.86     33.54 o 
  -3   2  10       90.33      142.01     33.06 o 
  -2   2  10        1.25       17.08     26.36 o 
  -1   2  10      886.12      959.78     63.72 o 
   0   2  10      157.64      209.25     42.16 o 
   1   2  10     1401.92     1450.81     93.23 o 
   2   2  10     3779.26     3736.13    172.68 o 
   3   2  10        1.14        6.04     26.61 o 
   4   2  10     1930.06     1890.74     87.34 o 
   5   2  10      107.45      124.58     56.78 o 
   6   2  10     2769.28     3134.49    175.01 o 
   7   2  10      247.58      250.44     68.22 o 
  -8   3  10       43.03       44.07     56.78 o 
  -7   3  10     1285.64     1151.52    106.79 o 
  -6   3  10       29.18       34.80     33.50 o 
  -5   3  10      848.52      858.54     68.44 o 
  -4   3  10        0.21       24.36     29.50 o 
  -3   3  10      333.83      375.93     47.49 o 
  -2   3  10      169.97      172.29     36.23 o 
  -1   3  10      184.85      108.92     30.88 o 
   0   3  10        3.88        2.73     25.69 o 
   1   3  10      114.46      115.24     35.34 o 
   2   3  10     2647.83     2669.74     99.83 o 
   3   3  10        2.05      -25.86     25.86 o 
   4   3  10     4619.09     4518.40    153.40 o 
   5   3  10      704.87      664.02     88.99 o 
   6   3  10     2363.42     2670.48    159.75 o 
   7   3  10      294.58      260.61     75.43 o 
  -8   4  10       70.13      105.51     64.83 o 
  -7   4  10     1448.12     1461.43     87.93 o 
  -6   4  10      267.38      297.00     76.70 o 
  -5   4  10      744.77      672.20     63.56 o 
  -4   4  10        1.74       24.35     32.92 o 
  -3   4  10      369.43      356.44     82.63 o 
  -2   4  10       34.86       50.49     31.61 o 
  -1   4  10      826.85      782.55     97.67 o 
   0   4  10        4.46       14.48     27.86 o 
   1   4  10       46.08       42.54     29.59 o 
   2   4  10       26.58      -11.27     28.16 o 
   3   4  10        8.86       23.73     43.22 o 
   4   4  10     1242.55     1154.30    109.33 o 
   5   4  10      169.28      184.33     61.44 o 
   6   4  10      678.83      686.05     95.34 o 
  -7   5  10     2166.27     2247.87    109.96 o 
  -6   5  10     1168.88     1195.22     84.74 o 
  -5   5  10     1570.34     1578.05     89.42 o 
  -4   5  10      333.49      308.50     48.68 o 
  -3   5  10     1448.83     1402.93     80.08 o 
  -2   5  10       87.61      120.59     37.45 o 
  -1   5  10      540.42      473.36     52.70 o 
   0   5  10      236.17      217.49     40.24 o 
   1   5  10      748.22      681.30     59.30 o 
   2   5  10       36.77      -18.65     40.68 o 
   3   5  10      135.07       72.89     50.00 o 
   4   5  10     1184.44     1191.59    119.92 o 
   5   5  10       84.92       71.61     55.94 o 
  -6   6  10       66.52       63.58     42.55 o 
  -5   6  10      905.07      975.66     80.10 o 
  -4   6  10      522.18      648.37     65.85 o 
  -3   6  10      521.92      647.97     63.69 o 
  -2   6  10      199.38      218.98     41.83 o 
  -1   6  10      460.99      513.13     56.17 o 
   0   6  10     1298.44     1196.06    144.50 o 
   1   6  10     1693.73     1492.88    116.11 o 
   2   6  10     1204.24     1188.62    110.18 o 
   3   6  10     1560.62     1510.67    121.62 o 
   4   6  10     1944.59     1915.78    136.87 o 
  -5   7  10      106.77      137.38     45.99 o 
  -4   7  10      214.06      201.56     53.60 o 
  -3   7  10      337.30      358.42     61.66 o 
  -2   7  10      636.11      497.04     55.61 o 
  -1   7  10      659.26      546.64     83.90 o 
   0   7  10     1229.52     1288.63    113.57 o 
   1   7  10      294.60      306.80     70.34 o 
   2   7  10     1854.34     1590.76    126.28 o 
   3   7  10      956.56      905.13    105.09 o 
  -4   8  10       57.11      -30.51     47.88 o 
  -3   8  10        6.41      -49.16     49.16 o 
  -2   8  10        8.27        4.66     54.24 o 
  -1   8  10      173.00      212.30     64.83 o 
   0   8  10      140.94       71.19     53.82 o 
   1   8  10      300.17      364.00     75.00 o 
   2   8  10     1325.17     1277.61    125.43 o 
  -3 -14  11      495.50      497.06     89.84 o 
  -2 -14  11      394.83      395.36     52.55 o 
  -1 -14  11       48.65       21.61     31.78 o 
   0 -14  11      466.61      516.13     63.99 o 
   1 -14  11      674.79      743.26     78.39 o 
   2 -14  11      611.04      627.15     77.97 o 
   3 -14  11      259.34      258.49     61.87 o 
  -4 -13  11       62.75       46.61     56.78 o 
  -3 -13  11     1868.35     1861.12     91.11 o 
  -2 -13  11      619.19      614.02     61.87 o 
  -1 -13  11      154.02      127.55     38.99 o 
   0 -13  11      796.76      764.45     76.28 o 
   1 -13  11      240.29      233.49     52.12 o 
   2 -13  11      683.01      659.36     78.39 o 
   3 -13  11      921.87      865.30     93.65 o 
   4 -13  11      562.49      710.21     88.56 o 
  -5 -12  11      851.26      868.27    112.29 o 
  -4 -12  11      199.90      189.49     32.05 o 
  -3 -12  11     1152.47     1131.49     51.53 o 
  -2 -12  11      722.51      743.53     46.26 o 
  -1 -12  11      671.91      738.60     70.77 o 
   0 -12  11     1434.20     1422.11     93.23 o 
   1 -12  11        2.72       38.14     36.44 o 
   2 -12  11      531.71      494.09     69.50 o 
   3 -12  11      146.84      179.67     52.12 o 
   4 -12  11      564.86      474.60     77.12 o 
   5 -12  11      284.51      297.05     67.80 o 
  -6 -11  11      144.50      176.70     70.77 o 
  -5 -11  11      863.77      932.94     56.86 o 
  -4 -11  11      375.35      391.16     32.56 o 
  -3 -11  11     1070.27     1089.89     50.46 o 
  -2 -11  11     2084.18     2071.57     72.21 o 
  -1 -11  11      902.09      914.55     84.33 o 
   0 -11  11     3772.37     3886.65    157.64 o 
   1 -11  11       11.73      -21.19     31.78 o 
   2 -11  11     2065.53     2064.94    120.77 o 
   3 -11  11        2.73      -15.26     35.60 o 
   4 -11  11      372.56      385.19     67.80 o 
   5 -11  11       65.20       47.04     46.19 o 
   6 -11  11       94.78       77.97     52.55 o 
  -7 -10  11      126.62      132.59     33.14 o 
  -6 -10  11       77.33       45.79     29.03 o 
  -5 -10  11      629.05      613.93     37.17 o 
  -4 -10  11      334.91      343.09     61.66 o 
  -3 -10  11      690.86      632.07     42.55 o 
  -2 -10  11     1167.24     1095.28     89.20 o 
  -1 -10  11     1508.22     1579.27     90.89 o 
   0 -10  11     4384.93     4376.56    119.68 o 
   1 -10  11      148.98      178.16     31.15 o 
   2 -10  11     4305.69     4258.70    177.55 o 
   3 -10  11       29.55        0.42     37.29 o 
   4 -10  11     1494.28     1585.25    112.29 o 
   5 -10  11       85.12      112.29     51.70 o 
   6 -10  11      437.33      340.27     71.61 o 
  -7  -9  11      325.55      361.73     43.50 o 
  -6  -9  11       58.89       77.54     21.20 o 
  -5  -9  11      282.53      231.67     31.59 o 
  -4  -9  11        3.23       17.59     19.78 o 
  -3  -9  11      214.76      251.38     30.70 o 
  -2  -9  11     1178.74     1184.04     56.18 o 
  -1  -9  11      204.72      198.21     30.05 o 
   0  -9  11     2789.69     2762.49     90.63 o 
   1  -9  11       59.61      104.59     26.52 o 
   2  -9  11     6128.11     6197.79    225.86 o 
   3  -9  11      298.67      203.40     50.00 o 
   4  -9  11     1802.46     1861.54    118.23 o 
   5  -9  11       11.26      -36.02     36.02 o 
   6  -9  11      946.54     1097.09    115.26 o 
   7  -9  11       79.64       47.04     52.12 o 
  -8  -8  11       28.62        3.93     35.60 o 
  -7  -8  11      745.12      842.27     59.74 o 
  -6  -8  11        1.58       43.19     28.76 o 
  -5  -8  11     1850.90     1806.91     74.82 o 
  -4  -8  11      708.09      664.43     45.64 o 
  -3  -8  11      742.12      767.29     47.33 o 
  -2  -8  11     1578.05     1534.65     62.75 o 
  -1  -8  11      144.73      165.17     28.08 o 
   0  -8  11     3376.63     3450.37    103.22 o 
   1  -8  11      361.49      354.41     39.13 o 
   2  -8  11     2307.44     2397.88    135.39 o 
   3  -8  11      172.21      192.04     34.36 o 
   4  -8  11     2221.04     2241.48     90.97 o 
   5  -8  11      862.31      879.66     55.11 o 
   6  -8  11      228.61      226.75     36.52 o 
   7  -8  11      292.67      323.26     42.70 o 
  -8  -7  11        1.02       26.31     27.67 o 
  -7  -7  11      489.01      611.65     42.11 o 
  -6  -7  11       18.80       -3.88     19.12 o 
  -5  -7  11     1134.79     1335.12    129.03 o 
  -4  -7  11        6.48      -17.55     17.55 o 
  -3  -7  11     4685.39     4718.98    209.12 o 
  -2  -7  11      616.29      603.77     45.06 o 
  -1  -7  11      468.53      493.26     42.55 o 
   0  -7  11     1495.45     1502.68     66.61 o 
   1  -7  11        1.08       11.84     17.46 o 
   2  -7  11      842.22      853.08     43.46 o 
   3  -7  11      953.43      916.11     48.51 o 
   4  -7  11      326.39      321.05     48.10 o 
   5  -7  11     1127.17     1220.68     73.18 o 
   6  -7  11      207.07      235.84     36.57 o 
   7  -7  11      753.78      737.73     56.75 o 
  -8  -6  11       43.47       33.48     29.62 o 
  -7  -6  11     1457.76     1414.48     59.01 o 
  -6  -6  11       87.35       74.57     23.63 o 
  -5  -6  11     1031.16     1094.16     57.53 o 
  -4  -6  11      234.99      233.33     32.84 o 
  -3  -6  11     2838.98     2762.25    107.84 o 
  -2  -6  11     1844.24     1770.93    112.93 o 
  -1  -6  11     3809.79     3680.98    156.15 o 
   0  -6  11     3738.29     3571.95     84.72 o 
   1  -6  11      578.98      659.46     68.94 o 
   2  -6  11     4571.20     4488.24    103.54 o 
   3  -6  11      111.75      109.93     24.90 o 
   4  -6  11     1875.47     1679.79     80.28 o 
   5  -6  11     1119.64     1093.35     99.79 o 
   6  -6  11      269.13      253.43     36.70 o 
   7  -6  11      460.19      532.58     48.98 o 
  -8  -5  11        0.95      -14.48     32.54 o 
  -7  -5  11       30.75       22.82     20.00 o 
  -6  -5  11       46.41       58.87     21.70 o 
  -5  -5  11      419.65      351.92     60.17 o 
  -4  -5  11      105.59      127.85     28.82 o 
  -3  -5  11     1813.80     1878.24    120.56 o 
  -2  -5  11      603.85      520.78     52.97 o 
  -1  -5  11     4058.33     3868.66     88.16 o 
   0  -5  11     1674.05     1735.91     63.07 o 
   1  -5  11     2160.27     2134.80    104.29 o 
   2  -5  11     1693.92     1688.19     61.02 o 
   3  -5  11      346.12      345.63     67.59 o 
   4  -5  11     1490.95     1426.19    102.55 o 
   5  -5  11      101.83       67.59     34.46 o 
   6  -5  11      939.77      987.97     61.53 o 
   7  -5  11      167.93      130.75     47.19 o 
   8  -5  11      343.27      387.65     47.41 o 
  -9  -4  11       25.35       27.12     44.92 o 
  -8  -4  11       96.05      127.66     34.93 o 
  -7  -4  11      344.13      370.47     35.95 o 
  -6  -4  11        9.03       41.96     21.55 o 
  -5  -4  11      471.52      483.99     45.44 o 
  -4  -4  11        5.66      -12.25     19.53 o 
  -3  -4  11     1388.89     1335.88     63.15 o 
  -2  -4  11      575.67      655.85     38.36 o 
  -1  -4  11      485.93      517.54     35.98 o 
   0  -4  11     2486.20     2470.30     69.45 o 
   1  -4  11        0.54        5.65     18.25 o 
   2  -4  11     3972.82     4088.68     99.47 o 
   3  -4  11        2.80       -5.32     26.06 o 
   4  -4  11     3809.77     4032.21    179.88 o 
   5  -4  11      232.94      246.58     43.28 o 
   6  -4  11     3099.27     3038.88    165.69 o 
   7  -4  11      217.48      238.87     39.29 o 
   8  -4  11     1116.89      946.89     64.87 o 
  -9  -3  11      461.35      466.13     78.39 o 
  -8  -3  11       86.72      131.16     38.99 o 
  -7  -3  11      399.78      453.44     54.44 o 
  -6  -3  11        8.21       39.98     21.21 o 
  -5  -3  11      506.35      676.46     55.58 o 
  -4  -3  11      159.30      181.89     33.26 o 
  -3  -3  11      385.28      386.33     38.62 o 
  -2  -3  11       13.46       31.42     18.36 o 
  -1  -3  11     1867.98     1848.24     59.52 o 
   0  -3  11     1386.06     1520.48     56.32 o 
   1  -3  11       17.91       38.41     28.63 o 
   2  -3  11     2781.86     2814.30     81.96 o 
   3  -3  11      747.49      662.51     56.27 o 
   4  -3  11     1732.56     1724.31     81.86 o 
   5  -3  11      245.49      314.64     45.98 o 
   6  -3  11      897.66      971.77     75.62 o 
   7  -3  11      569.55      535.89     60.82 o 
   8  -3  11     1083.10      978.02    113.99 o 
  -9  -2  11     1096.03     1138.20    114.41 o 
  -8  -2  11        0.02       39.83     43.22 o 
  -7  -2  11      950.94     1028.98     71.87 o 
  -6  -2  11       45.06       33.88     21.49 o 
  -5  -2  11     3826.24     3757.72    118.21 o 
  -4  -2  11      216.57      200.91     26.46 o 
  -3  -2  11     1898.36     2083.80     65.49 o 
  -2  -2  11      264.71      215.64     36.94 o 
  -1  -2  11     1741.94     1616.26     60.24 o 
   0  -2  11      560.86      582.40     49.30 o 
   1  -2  11      315.02      333.74     32.09 o 
   2  -2  11     1207.25     1242.35     67.12 o 
   3  -2  11     1616.60     1638.02     98.52 o 
   4  -2  11     1786.05     1830.50     86.14 o 
   5  -2  11      885.45      873.25     68.76 o 
   6  -2  11      463.95      549.93     59.15 o 
   7  -2  11     1245.76     1356.82    114.20 o 
  -8  -1  11       43.46       18.65     45.77 o 
  -7  -1  11      334.62      407.65     72.04 o 
  -6  -1  11       37.39       44.94     36.02 o 
  -5  -1  11     2102.95     2135.49    102.22 o 
  -4  -1  11        0.83        5.28     18.85 o 
  -3  -1  11     2834.10     2884.56     80.36 o 
  -2  -1  11      500.96      488.84     38.35 o 
  -1  -1  11     2089.47     2006.88    204.85 o 
   0  -1  11     1473.77     1438.44     56.32 o 
   1  -1  11     1496.40     1514.53     72.03 o 
   2  -1  11     2194.55     2220.40     89.57 o 
   3  -1  11      128.48      165.71     37.23 o 
   4  -1  11      631.11      696.01     60.55 o 
   5  -1  11      630.11      507.81     54.51 o 
   6  -1  11      342.26      386.28     52.53 o 
   7  -1  11      139.46      217.38     66.11 o 
  -8   0  11      119.68       54.66     48.73 o 
  -7   0  11      104.16      184.76     57.21 o 
  -6   0  11      209.50      155.52     55.09 o 
  -5   0  11       76.76       76.48     31.78 o 
  -4   0  11      351.18      406.40     45.39 o 
  -3   0  11     1814.60     1931.80     66.77 o 
  -2   0  11      951.59      989.66     98.63 o 
  -1   0  11      705.32      714.43     55.88 o 
   0   0  11     3355.00     3347.02    108.45 o 
   1   0  11     1417.53     1323.13     71.16 o 
   2   0  11     4238.05     4571.52    198.32 o 
   3   0  11      415.68      388.22     81.36 o 
   4   0  11     2826.35     2903.30    109.89 o 
   5   0  11      282.75      223.34     44.92 o 
   6   0  11      284.90      257.25     47.46 o 
   7   0  11       28.15       43.22     52.97 o 
  -8   1  11      179.13      183.91     65.26 o 
  -7   1  11      467.58      439.85     74.58 o 
  -6   1  11       63.65      106.35     71.40 o 
  -5   1  11       20.85       23.90     27.98 o 
  -4   1  11      196.06      205.26     51.06 o 
  -3   1  11      632.59      684.29     58.51 o 
  -2   1  11      165.29      163.65     35.51 o 
  -1   1  11      863.18      905.42     65.47 o 
   0   1  11     2958.87     2921.28    103.67 o 
   1   1  11      739.28      775.11     63.91 o 
   2   1  11     4334.46     4124.28    130.12 o 
   3   1  11      485.09      531.42     74.79 o 
   4   1  11     3576.75     3704.26    127.63 o 
   5   1  11       13.25       24.98     35.38 o 
   6   1  11      934.01      831.82    104.24 o 
   7   1  11      379.02      348.75     83.90 o 
  -8   2  11      259.89      283.49     73.31 o 
  -7   2  11      597.55      639.44     95.34 o 
  -6   2  11       21.30       39.24     34.75 o 
  -5   2  11       71.90      112.08     34.81 o 
  -4   2  11      108.81       41.63     32.92 o 
  -3   2  11      158.79      117.63     59.33 o 
  -2   2  11      383.96      384.36     48.31 o 
  -1   2  11      491.61      500.33     53.04 o 
   0   2  11      486.59      574.62     55.28 o 
   1   2  11       52.23       24.74     30.36 o 
   2   2  11     3174.84     3291.32    299.80 o 
   3   2  11       17.13       -4.88     40.68 o 
   4   2  11     3150.64     3298.69    119.97 o 
   5   2  11      106.68       50.43     53.82 o 
   6   2  11     2327.35     2807.78    172.04 o 
  -7   3  11      806.38      782.42    114.20 o 
  -6   3  11        4.35       45.44     59.11 o 
  -5   3  11     1733.82     1781.70     90.47 o 
  -4   3  11       27.10      -23.35     29.66 o 
  -3   3  11      381.78      502.21     55.09 o 
  -2   3  11      135.72       62.81     31.39 o 
  -1   3  11     1604.02     1613.27    203.82 o 
   0   3  11     1517.61     1561.51     80.73 o 
   1   3  11      248.78      254.20     57.84 o 
   2   3  11     2693.57     2909.71    110.99 o 
   3   3  11      107.86       60.50     34.49 o 
   4   3  11     2729.92     2574.71    162.30 o 
   5   3  11      260.95      311.03     73.31 o 
   6   3  11      848.15      883.52    112.29 o 
  -7   4  11      522.44      621.56     68.11 o 
  -6   4  11        4.59       14.56     34.30 o 
  -5   4  11      545.23      623.18     65.25 o 
  -4   4  11       10.01      -30.82     30.82 o 
  -3   4  11     1194.23     1155.91     75.51 o 
  -2   4  11      217.66      240.36     43.04 o 
  -1   4  11     1384.61     1367.79     88.14 o 
   0   4  11      392.41      404.54     51.77 o 
   1   4  11      606.98      633.45     59.89 o 
   2   4  11      812.35      947.01     72.21 o 
   3   4  11       16.64       99.58     59.75 o 
   4   4  11      504.53      542.83     89.41 o 
   5   4  11      202.79      286.03     72.04 o 
  -6   5  11      403.35      391.52     59.75 o 
  -5   5  11     1109.46     1102.28     83.43 o 
  -4   5  11      393.59      393.50     60.81 o 
  -3   5  11      865.83      984.96     90.89 o 
  -2   5  11      178.67      158.04     41.43 o 
  -1   5  11     1859.72     1737.68     89.22 o 
   0   5  11     1320.01     1198.30     78.19 o 
   1   5  11      728.83      793.66     69.17 o 
   2   5  11     1773.04     2084.43    145.77 o 
   3   5  11       54.50        2.97     45.34 o 
   4   5  11     1537.76     1824.25    136.02 o 
  -5   6  11      500.11      457.77     61.39 o 
  -4   6  11       35.94       52.01     46.61 o 
  -3   6  11     1030.27     1146.32     84.64 o 
  -2   6  11       81.70       97.69     39.73 o 
  -1   6  11      686.76      643.84     63.47 o 
   0   6  11      921.39      917.00    104.24 o 
   1   6  11     2288.72     2147.57    144.92 o 
   2   6  11     1245.54     1301.76    120.77 o 
   3   6  11      115.76       42.80     56.78 o 
  -4   7  11       20.32       28.41     38.70 o 
  -3   7  11      510.32      434.37    129.88 o 
  -2   7  11       23.85      -29.66     49.16 o 
  -1   7  11      842.50      795.81    107.21 o 
   0   7  11      195.89      177.13     64.41 o 
   1   7  11      955.11     1067.85    115.68 o 
   2   7  11     1378.25     1269.98    126.28 o 
  -1 -14  12       27.12       36.02     34.75 o 
   0 -14  12     1298.48     1311.51     95.34 o 
   1 -14  12      257.22      385.61     64.41 o 
  -3 -13  12     1277.36     1457.28     86.02 o 
  -2 -13  12      682.54      741.57     71.19 o 
  -1 -13  12      420.18      370.36     57.21 o 
   0 -13  12      993.16     1086.92     88.56 o 
   1 -13  12        6.59       42.80     39.41 o 
   2 -13  12     1469.99     1506.01    109.75 o 
   3 -13  12      120.83      133.91     56.36 o 
  -4 -12  12     1220.88     1229.30     95.77 o 
  -3 -12  12     2102.05     2295.04    109.75 o 
  -2 -12  12     1751.04     1869.95     71.91 o 
  -1 -12  12      630.58      659.92     48.83 o 
   0 -12  12      987.69      888.18     81.78 o 
   1 -12  12      335.89      356.38     61.44 o 
   2 -12  12      318.47      227.55     57.63 o 
   3 -12  12        3.94      -34.32     34.32 o 
   4 -12  12      104.14      150.43     58.48 o 
  -5 -11  12     1288.37     1368.07     83.48 o 
  -4 -11  12     1237.75     1222.10     81.78 o 
  -3 -11  12      983.20      910.54    106.79 o 
  -2 -11  12     2522.39     2606.41     86.74 o 
  -1 -11  12      813.35      803.65     53.34 o 
   0 -11  12     1892.81     1985.58     79.55 o 
   1 -11  12      229.10      272.90     55.94 o 
   2 -11  12     1382.76     1331.00    104.24 o 
   3 -11  12       17.35      -21.61     40.68 o 
   4 -11  12      456.31      422.48     72.89 o 
   5 -11  12       40.48       41.10     47.88 o 
  -6 -10  12       88.65       20.72     27.57 o 
  -5 -10  12      746.87      847.94     68.86 o 
  -4 -10  12      175.01      132.89     41.10 o 
  -3 -10  12      639.25      582.53     44.63 o 
  -2 -10  12     2467.75     2383.91    118.23 o 
  -1 -10  12       87.06       76.30     25.70 o 
   0 -10  12     1163.15     1255.61     64.10 o 
   1 -10  12       12.12        0.60     24.68 o 
   2 -10  12     1455.38     1527.20    107.21 o 
   3 -10  12        1.70       27.54     40.68 o 
   4 -10  12     1220.22     1342.44    108.06 o 
   5 -10  12       21.92      -25.43     40.68 o 
   6 -10  12     1366.52     1685.68    132.63 o 
  -7  -9  12     1521.49     1542.70     78.85 o 
  -6  -9  12       27.92        1.61     27.50 o 
  -5  -9  12     1870.49     1798.82     62.03 o 
  -4  -9  12      144.96      126.11     27.76 o 
  -3  -9  12     1099.44     1105.56     56.75 o 
  -2  -9  12      881.04      883.99     52.13 o 
  -1  -9  12      458.57      389.49     85.17 o 
   0  -9  12     1321.74     1262.33     85.60 o 
   1  -9  12       89.95       85.74     29.02 o 
   2  -9  12      745.54      802.36    179.25 o 
   3  -9  12       14.73       48.73     41.53 o 
   4  -9  12     1224.20     1339.48    110.18 o 
   5  -9  12        1.53       43.65     47.04 o 
   6  -9  12      596.95      611.90     90.26 o 
  -7  -8  12      966.47     1073.47     69.21 o 
  -6  -8  12      195.16      223.63     28.74 o 
  -5  -8  12     3512.03     3532.17    104.51 o 
  -4  -8  12      171.16      340.59     89.41 o 
  -3  -8  12     2540.00     2596.89     97.89 o 
  -2  -8  12     1478.62     1402.60     64.26 o 
  -1  -8  12      902.96      950.97     55.45 o 
   0  -8  12     1857.64     1853.56    127.13 o 
   1  -8  12        0.33      -13.45     48.52 o 
   2  -8  12      465.46      503.69     49.31 o 
   3  -8  12      703.73      659.78     79.24 o 
   4  -8  12      323.19      341.12     67.80 o 
   5  -8  12      306.70      333.98     49.70 o 
   6  -8  12      416.53      433.40     76.28 o 
  -7  -7  12     1222.47     1290.87     73.97 o 
  -6  -7  12       64.68       15.81     21.07 o 
  -5  -7  12     1914.28     1909.76     76.26 o 
  -4  -7  12      256.63      282.13     35.78 o 
  -3  -7  12     4654.26     4652.33    126.56 o 
  -2  -7  12      963.87      939.88     56.32 o 
  -1  -7  12      819.65      851.44     54.77 o 
   0  -7  12     3773.58     3787.83    115.36 o 
   1  -7  12      212.56      210.67     35.16 o 
   2  -7  12     1155.92     1285.69    147.33 o 
   3  -7  12      163.19      110.49     32.89 o 
   4  -7  12     1604.65     1548.32     80.12 o 
   5  -7  12       96.80       68.18     35.21 o 
   6  -7  12      489.02      490.31     85.17 o 
   7  -7  12       26.25      -27.98     27.98 o 
  -8  -6  12        8.77       11.72     38.35 o 
  -7  -6  12     1225.66     1297.64     86.07 o 
  -6  -6  12       52.44       85.66     24.94 o 
  -5  -6  12     1440.46     1572.45     71.13 o 
  -4  -6  12      780.67      785.20     53.34 o 
  -3  -6  12     1893.25     1894.01     84.33 o 
  -2  -6  12      864.07      877.94     55.13 o 
  -1  -6  12     1602.30     1610.16     71.82 o 
   0  -6  12     5756.97     5757.53    150.85 o 
   1  -6  12      116.16      156.45     31.16 o 
   2  -6  12     3749.76     3610.62    166.26 o 
   3  -6  12       74.96       52.77     48.31 o 
   4  -6  12      422.55      420.36     68.65 o 
   5  -6  12       36.84       68.45     89.62 o 
   6  -6  12      615.30      651.48     66.22 o 
   7  -6  12       54.54       25.54     37.97 o 
  -8  -5  12      115.51      208.74     33.16 o 
  -7  -5  12       73.28      109.53     27.12 o 
  -6  -5  12      100.99       84.76     25.36 o 
  -5  -5  12      816.25      842.72     79.24 o 
  -4  -5  12      249.35      240.84     36.33 o 
  -3  -5  12      453.01      489.70     48.31 o 
  -2  -5  12     1816.96     1816.66     76.41 o 
  -1  -5  12      683.52      702.37     41.15 o 
   0  -5  12      515.73      594.26     43.98 o 
   1  -5  12      169.90      179.34     26.80 o 
   2  -5  12     4545.97     4481.80    132.23 o 
   3  -5  12       10.11       16.66     28.69 o 
   4  -5  12      885.03      931.24     70.07 o 
   5  -5  12       17.44       64.83     36.54 o 
   6  -5  12      954.36     1014.41     78.06 o 
   7  -5  12      188.31      211.82     49.04 o 
  -8  -4  12       77.68      105.00     34.23 o 
  -7  -4  12      492.47      631.70     46.44 o 
  -6  -4  12        0.41       32.77     21.59 o 
  -5  -4  12      925.27     1015.73     63.35 o 
  -4  -4  12        0.21       61.15     26.54 o 
  -3  -4  12      773.49      714.42     53.17 o 
  -2  -4  12     1700.37     1585.56     68.96 o 
  -1  -4  12       73.84       82.88     21.38 o 
   0  -4  12     2500.99     2663.97    124.69 o 
   1  -4  12       63.66       69.07     22.74 o 
   2  -4  12     2451.35     2349.95     92.68 o 
   3  -4  12       11.61        6.30     34.96 o 
   4  -4  12     2431.76     2421.02    112.93 o 
   5  -4  12       12.18       60.17     35.56 o 
   6  -4  12      721.88      722.81     67.56 o 
   7  -4  12      214.91      323.23     78.61 o 
  -8  -3  12      405.78      417.82     74.58 o 
  -7  -3  12     1759.27     2045.41    224.16 o 
  -6  -3  12       32.84       48.44     23.94 o 
  -5  -3  12     1174.95     1277.25     70.98 o 
  -4  -3  12       53.46       61.09     34.75 o 
  -3  -3  12     1000.16     1108.82     62.29 o 
  -2  -3  12      754.07      781.19     63.37 o 
  -1  -3  12      235.62      262.47     29.57 o 
   0  -3  12     1979.96     1983.22     91.47 o 
   1  -3  12       14.26       20.21     27.57 o 
   2  -3  12     1341.43     1310.67     72.04 o 
   3  -3  12       83.90      107.38     35.81 o 
   4  -3  12      709.50      764.27     76.28 o 
   5  -3  12      155.97      159.38     42.82 o 
   6  -3  12      465.65      483.36     60.43 o 
   7  -3  12      121.05      187.44     47.93 o 
  -8  -2  12      147.57      106.79     54.24 o 
  -7  -2  12     1454.16     1517.03    118.23 o 
  -6  -2  12      169.08      113.14     51.27 o 
  -5  -2  12     3850.38     4011.70    127.94 o 
  -4  -2  12      146.19      139.45     31.91 o 
  -3  -2  12     4120.79     4166.79    101.05 o 
  -2  -2  12     1029.41     1060.92    124.91 o 
  -1  -2  12     1454.93     1561.93     59.62 o 
   0  -2  12     2353.21     2163.18     87.88 o 
   1  -2  12       21.00       49.37     29.36 o 
   2  -2  12     1310.86     1413.21     75.36 o 
   3  -2  12      506.45      479.77     54.67 o 
   4  -2  12      707.71      752.49     65.52 o 
   5  -2  12      493.24      447.30     57.53 o 
   6  -2  12       50.79       23.78     35.20 o 
   7  -2  12      575.77      534.98     72.89 o 
  -8  -1  12       23.42      -13.56     42.80 o 
  -7  -1  12      976.41     1053.87    109.75 o 
  -6  -1  12        5.05      -30.09     37.29 o 
  -5  -1  12     2157.77     2252.24    135.60 o 
  -4  -1  12       26.35       30.35     28.42 o 
  -3  -1  12     4965.50     5016.32    142.61 o 
  -2  -1  12     1704.14     1825.33    134.12 o 
  -1  -1  12     2995.01     2802.20    101.35 o 
   0  -1  12     2958.15     2819.27    102.57 o 
   1  -1  12      830.69      742.58     59.77 o 
   2  -1  12     1765.63     1752.44    112.08 o 
   3  -1  12        0.71      -32.82     37.93 o 
   4  -1  12     1191.23     1121.56     77.26 o 
   5  -1  12      243.30      277.34     62.93 o 
   6  -1  12       86.79      102.14     40.73 o 
  -8   0  12       14.89       -1.27     47.04 o 
  -7   0  12      132.62      249.59     66.11 o 
  -6   0  12      132.91       65.68     52.12 o 
  -5   0  12     1715.88     1739.27     84.01 o 
  -4   0  12      288.17      341.46     44.80 o 
  -3   0  12     1976.16     1879.13     85.04 o 
  -2   0  12     1187.81     1095.54     66.37 o 
  -1   0  12     4258.35     4185.93    130.63 o 
   0   0  12     3186.62     2943.50    134.12 o 
   1   0  12      674.02      621.56     58.65 o 
   2   0  12     2378.94     2370.07     99.99 o 
   3   0  12      206.71      203.08     42.89 o 
   4   0  12      627.76      778.25     67.26 o 
   5   0  12       73.32      153.07     41.18 o 
   6   0  12      543.06      646.64    101.28 o 
  -7   1  12       62.74       97.04     58.05 o 
  -6   1  12        0.38      -43.22     43.22 o 
  -5   1  12      310.27      313.01     46.86 o 
  -4   1  12      343.15      341.92     48.14 o 
  -3   1  12     1055.54     1029.17     70.35 o 
  -2   1  12     1966.05     1918.06     88.09 o 
  -1   1  12      378.20      343.53     47.46 o 
   0   1  12     2901.53     2707.01    104.57 o 
   1   1  12      271.81      282.45     45.44 o 
   2   1  12     3107.71     3212.72    239.21 o 
   3   1  12       36.67       33.00     32.94 o 
   4   1  12     1293.09     1283.68     96.83 o 
   5   1  12       65.70       55.09     52.12 o 
   6   1  12     1322.53     1428.89    141.53 o 
  -7   2  12      394.06      446.21     83.48 o 
  -6   2  12      367.16      357.48     80.51 o 
  -5   2  12      354.09      360.92     51.20 o 
  -4   2  12        1.26       13.71     32.64 o 
  -3   2  12     1568.73     1576.36     84.50 o 
  -2   2  12       33.67       -3.03     68.01 o 
  -1   2  12     1725.58     1654.76     85.08 o 
   0   2  12     2188.15     2188.79    114.62 o 
   1   2  12      225.78      218.45     43.89 o 
   2   2  12     1807.12     1811.00     91.04 o 
   3   2  12      140.15      183.43     63.35 o 
   4   2  12     1526.94     1565.44    101.70 o 
   5   2  12       34.00       50.85     53.82 o 
  -6   3  12      389.93      489.13     60.48 o 
  -5   3  12     1429.95     1443.06     87.12 o 
  -4   3  12      152.82      121.52     55.51 o 
  -3   3  12      981.13      913.26     72.64 o 
  -2   3  12       37.41       50.67     34.90 o 
  -1   3  12      558.61      538.48    180.09 o 
   0   3  12      289.40      378.83     51.17 o 
   1   3  12      593.92      535.17     57.80 o 
   2   3  12     1758.80     1842.13    136.66 o 
   3   3  12       43.56      105.09     56.78 o 
   4   3  12     1011.74     1103.03    122.04 o 
   5   3  12      275.91      375.87     86.45 o 
  -6   4  12       32.59       22.70     43.65 o 
  -5   4  12      833.06      966.36     80.70 o 
  -4   4  12        0.06       37.56     38.70 o 
  -3   4  12     2839.03     2877.55    134.12 o 
  -2   4  12      305.41      396.63     54.11 o 
  -1   4  12     1895.66     1992.78     97.66 o 
   0   4  12      753.88      702.56     67.71 o 
   1   4  12      815.60      789.55     67.73 o 
   2   4  12     1001.03      862.76    106.79 o 
   3   4  12      334.19      275.44     74.58 o 
   4   4  12      841.77     1000.48    117.80 o 
  -5   5  12     1134.15     1168.56     86.14 o 
  -4   5  12      279.39      273.98     97.89 o 
  -3   5  12     1804.53     1863.16     99.47 o 
  -2   5  12      773.26      866.46     75.36 o 
  -1   5  12     1859.74     2093.86    101.07 o 
   0   5  12     1554.51     1653.26    107.63 o 
   1   5  12       41.69       50.43     52.97 o 
   2   5  12     2630.39     2579.80    163.14 o 
   3   5  12       40.93       46.61     56.78 o 
  -3   6  12      319.28      365.41     57.52 o 
  -2   6  12      535.31      496.46     69.50 o 
  -1   6  12     1354.42     1424.65    130.09 o 
   0   6  12     1459.01     1316.17    130.52 o 
   1   6  12      722.75      786.06    108.48 o 
  -2 -13  13      590.98      521.64     66.11 o 
  -1 -13  13      171.06      118.23     45.77 o 
   0 -13  13      540.32      552.57     73.31 o 
   1 -13  13      116.66      171.62     52.97 o 
   2 -13  13      727.83      756.40     89.84 o 
  -4 -12  13      246.60      334.76     53.82 o 
  -3 -12  13     1257.49     1260.66     89.41 o 
  -2 -12  13      426.98      465.28     62.72 o 
  -1 -12  13      811.36      731.46     56.47 o 
   0 -12  13      457.98      474.60     68.22 o 
   1 -12  13      169.10      191.11     53.39 o 
   2 -12  13      559.18      500.45     77.12 o 
   3 -12  13      526.99      669.53     88.56 o 
  -5 -11  13      665.72      720.05     90.05 o 
  -4 -11  13     1027.20     1060.23     82.63 o 
  -3 -11  13      413.62      539.44     65.26 o 
  -2 -11  13     1111.26     1216.98     63.07 o 
  -1 -11  13       72.96       30.66     25.89 o 
   0 -11  13     1135.60     1126.29     64.71 o 
   1 -11  13       57.10       71.19     43.65 o 
   2 -11  13      839.05      711.48     86.87 o 
   3 -11  13      138.69      105.51     54.24 o 
   4 -11  13     1447.08     1453.89    118.65 o 
  -5 -10  13      933.00      979.89     67.10 o 
  -4 -10  13      576.09      583.93     69.07 o 
  -3 -10  13      224.93      246.40     33.54 o 
  -2 -10  13     1230.98     1158.26    139.84 o 
  -1 -10  13       29.71       48.50     24.94 o 
   0 -10  13     1077.74     1048.03     64.09 o 
   1 -10  13        0.18       41.07     26.49 o 
   2 -10  13      746.74      578.00     79.67 o 
   3 -10  13       98.80       89.41     49.58 o 
   4 -10  13     1157.14     1110.23    114.41 o 
   5 -10  13      143.81      130.09     57.63 o 
  -6  -9  13       93.99       68.42     32.48 o 
  -5  -9  13     2129.90     2131.05    117.80 o 
  -4  -9  13      175.02      169.89     31.26 o 
  -3  -9  13      245.58      284.70     36.68 o 
  -2  -9  13      246.47      315.77     38.48 o 
  -1  -9  13       19.59       13.56     37.29 o 
   0  -9  13      602.87      647.07     53.19 o 
   1  -9  13      101.78       82.54     30.22 o 
   2  -9  13      288.19      270.93     93.23 o 
   3  -9  13        2.54      -16.53     37.29 o 
   4  -9  13      101.06      154.67     55.94 o 
   5  -9  13       82.95       52.97     56.36 o 
  -6  -8  13       68.57       55.73     31.78 o 
  -5  -8  13     1775.46     1752.04    124.79 o 
  -4  -8  13      576.22      637.96     51.27 o 
  -3  -8  13     1473.41     1592.55     71.82 o 
  -2  -8  13     1211.12     1196.41     63.95 o 
  -1  -8  13      448.89      446.72     44.70 o 
   0  -8  13      125.44      126.47     33.16 o 
   1  -8  13      437.57      395.75     46.88 o 
   2  -8  13      793.67      827.16     92.38 o 
   3  -8  13        0.44      -36.87     36.87 o 
   4  -8  13      120.26       99.16     51.70 o 
   5  -8  13       31.38       -5.93     45.34 o 
   6  -8  13      285.47      363.58     79.24 o 
  -7  -7  13     1768.37     1785.11     87.54 o 
  -6  -7  13       90.79      107.37     26.20 o 
  -5  -7  13     4004.07     3879.47    210.18 o 
  -4  -7  13      465.40      470.93     46.60 o 
  -3  -7  13     2796.93     2894.06     99.55 o 
  -2  -7  13     1501.10     1472.36     72.96 o 
  -1  -7  13     1584.76     1634.23     85.81 o 
   0  -7  13      578.97      573.16     51.97 o 
   1  -7  13      304.41      321.54     42.25 o 
   2  -7  13       24.07       75.85     43.22 o 
   3  -7  13      883.92      833.52     96.19 o 
   4  -7  13      442.25      411.59     52.87 o 
   5  -7  13      160.85      168.51     52.76 o 
   6  -7  13      180.63      158.13     47.88 o 
  -7  -6  13     1098.42     1023.14     73.41 o 
  -6  -6  13      176.36      196.92     38.72 o 
  -5  -6  13     1349.93     1346.23     76.70 o 
  -4  -6  13     1565.09     1687.73     87.08 o 
  -3  -6  13     1239.61     1198.81     67.92 o 
  -2  -6  13     3215.01     3030.25    103.64 o 
  -1  -6  13      423.18      440.53     44.89 o 
   0  -6  13     4784.84     4663.95    134.98 o 
   1  -6  13      838.91      698.74    144.08 o 
   2  -6  13     1391.78     1326.18     72.88 o 
   3  -6  13       35.15       19.37     39.62 o 
   4  -6  13      543.27      530.58     57.83 o 
   5  -6  13      290.02      289.59     51.49 o 
   6  -6  13      628.54      614.50     68.12 o 
  -7  -5  13      213.79      253.64     41.90 o 
  -6  -5  13       43.45       72.30     28.43 o 
  -5  -5  13      922.85     1120.87     67.26 o 
  -4  -5  13      792.93      875.78     74.79 o 
  -3  -5  13     1283.73     1412.05    201.71 o 
  -2  -5  13     1654.56     1641.37     76.69 o 
  -1  -5  13      376.16      377.88     44.03 o 
   0  -5  13     1834.18     1715.41     91.47 o 
   1  -5  13      178.33      144.65     76.28 o 
   2  -5  13     1107.68     1201.91     71.55 o 
   3  -5  13      137.22      125.87     66.11 o 
   4  -5  13      898.41      909.68     73.96 o 
   5  -5  13       19.39       35.97     37.50 o 
   6  -5  13      771.68      689.60     69.80 o 
  -7  -4  13     1951.60     2107.42    202.34 o 
  -6  -4  13        6.24        0.21     36.02 o 
  -5  -4  13     1609.84     1694.62    159.97 o 
  -4  -4  13      162.36      177.97     35.52 o 
  -3  -4  13      507.38      619.55     70.13 o 
  -2  -4  13     1435.06     1498.87     79.24 o 
  -1  -4  13        6.08      -18.42     18.42 o 
   0  -4  13     1197.53     1159.70     68.76 o 
   1  -4  13      357.65      355.14     47.07 o 
   2  -4  13     1003.89     1067.06     70.84 o 
   3  -4  13        0.78       -2.45     35.81 o 
   4  -4  13     1019.49     1011.45    185.60 o 
   5  -4  13       18.14      -19.50     33.56 o 
   6  -4  13      862.38      904.08     80.45 o 
  -7  -3  13     2430.14     2463.69    150.01 o 
  -6  -3  13      393.04      475.45     77.55 o 
  -5  -3  13     2449.41     2628.54    251.07 o 
  -4  -3  13       71.56       46.58     26.37 o 
  -3  -3  13     2213.30     2195.34     90.31 o 
  -2  -3  13      441.51      455.40     47.66 o 
  -1  -3  13      638.83      640.44     79.88 o 
   0  -3  13     1643.01     1520.15     98.73 o 
   1  -3  13        1.79      -16.90     35.60 o 
   2  -3  13      286.54      186.41     41.13 o 
   3  -3  13       37.52       25.81     39.20 o 
   4  -3  13       88.72       83.29     38.92 o 
   5  -3  13        5.30       -6.83     38.77 o 
   6  -3  13     1021.54     1212.87     86.80 o 
  -7  -2  13     1650.78     1759.84    134.33 o 
  -6  -2  13       18.69       99.16     52.97 o 
  -5  -2  13     2795.94     2676.84    153.82 o 
  -4  -2  13      479.22      604.27     77.55 o 
  -3  -2  13     3413.98     3459.02    132.00 o 
  -2  -2  13      704.53      786.34     61.57 o 
  -1  -2  13     1218.26     1284.19    110.81 o 
   0  -2  13      703.53      726.50     61.16 o 
   1  -2  13      183.18      160.55     39.38 o 
   2  -2  13     1807.36     1741.70     88.24 o 
   3  -2  13        4.04      -34.21     34.54 o 
   4  -2  13      523.71      558.62     61.71 o 
   5  -2  13       62.77       73.06     39.33 o 
   6  -2  13      895.71      922.87     80.60 o 
  -7  -1  13      710.48      872.50    102.97 o 
  -6  -1  13       23.71       -0.85     44.92 o 
  -5  -1  13     2067.40     2210.29    141.53 o 
  -4  -1  13       94.42      163.99     55.94 o 
  -3  -1  13     2169.90     2173.35     94.07 o 
  -2  -1  13      741.75      811.57     65.85 o 
  -1  -1  13     2555.23     2465.32    182.64 o 
   0  -1  13      800.83      803.32     64.11 o 
   1  -1  13      484.55      462.86     53.17 o 
   2  -1  13      809.99      780.72     67.70 o 
   3  -1  13      368.88      334.06     50.68 o 
   4  -1  13     1093.54      931.44     76.84 o 
   5  -1  13      270.59      280.08     51.74 o 
  -7   0  13      670.97      612.74     91.95 o 
  -6   0  13       37.42       14.83     49.16 o 
  -5   0  13     1479.71     1323.38    119.50 o 
  -4   0  13      407.09      436.91     54.05 o 
  -3   0  13      564.17      642.64     61.56 o 
  -2   0  13     2418.05     2424.91    169.71 o 
  -1   0  13      294.68      276.48     45.39 o 
   0   0  13     1117.85     1214.52     77.46 o 
   1   0  13      259.51      277.42     99.37 o 
   2   0  13     1095.22     1172.13     80.17 o 
   3   0  13        0.71      -26.08     36.65 o 
   4   0  13      889.27      904.26    168.02 o 
   5   0  13      279.28      331.12     53.89 o 
  -6   1  13       10.30       67.80     55.51 o 
  -5   1  13     2768.37     2848.37    183.70 o 
  -4   1  13       48.14       34.79     38.35 o 
  -3   1  13     1750.90     1774.17    132.00 o 
  -2   1  13     2221.16     2087.70     96.32 o 
  -1   1  13      583.03      535.32     58.69 o 
   0   1  13     3290.01     3289.31    124.16 o 
   1   1  13       17.00       23.84     32.74 o 
   2   1  13     1110.68     1171.81    130.73 o 
   3   1  13       11.90       33.99     35.69 o 
   4   1  13      785.21      775.12     84.75 o 
   5   1  13        0.08      175.86     65.68 o 
  -6   2  13      299.28      259.34     72.46 o 
  -5   2  13     2172.00     2119.88    136.45 o 
  -4   2  13       89.31       97.68     40.96 o 
  -3   2  13     2134.30     2243.37    104.54 o 
  -2   2  13       11.26      -17.62     31.00 o 
  -1   2  13      274.78      311.32     48.36 o 
   0   2  13     1318.03     1320.91     82.39 o 
   1   2  13       10.93      -21.86     59.11 o 
   2   2  13      721.32      755.67     68.62 o 
   3   2  13      122.61      101.61     56.78 o 
   4   2  13      547.89      746.23    106.36 o 
  -5   3  13     1181.61     1331.64    140.05 o 
  -4   3  13      226.24      125.85     84.11 o 
  -3   3  13     2606.24     2839.58    118.34 o 
  -2   3  13      449.01      416.40     54.49 o 
  -1   3  13      470.73      520.60     60.93 o 
   0   3  13      801.60      737.72     68.93 o 
   1   3  13      189.23      223.36     46.14 o 
   2   3  13      781.96      839.83     75.28 o 
   3   3  13        1.97      -48.31     48.31 o 
  -4   4  13       64.79       68.44     40.70 o 
  -3   4  13     2908.96     2864.74    207.21 o 
  -2   4  13     1013.09     1028.98     80.90 o 
  -1   4  13     2474.41     2452.42    113.54 o 
   0   4  13      539.47      553.19     66.53 o 
   1   4  13      453.27      519.82     60.88 o 
   2   4  13       87.01      185.60     67.80 o 
  -2   5  13      769.25      800.83     76.49 o 
  -1   5  13     1948.67     2121.59    133.91 o 
   0   5  13     2368.74     2391.23    160.60 o 
  -2 -12  14      313.45      395.36     61.44 o 
  -1 -12  14      253.61      310.19     59.75 o 
   0 -12  14      166.80      191.54     54.24 o 
   1 -12  14      992.49      848.35     93.65 o 
  -3 -11  14      358.42      366.97     61.44 o 
  -2 -11  14      741.87      740.29     81.36 o 
  -1 -11  14       10.73        5.13     25.93 o 
   0 -11  14      659.26      656.36     56.59 o 
   1 -11  14      191.13      160.83     38.96 o 
   2 -11  14      918.09      785.21     95.77 o 
   3 -11  14      215.28      188.99     58.48 o 
  -4 -10  14      242.90      275.01     55.09 o 
  -3 -10  14      563.57      548.04     50.34 o 
  -2 -10  14      108.78      103.82     42.80 o 
  -1 -10  14       53.70       33.69     28.90 o 
   0 -10  14      581.61      706.35     88.99 o 
   1 -10  14        2.18       -0.56     25.38 o 
   2 -10  14      339.43      284.76     66.11 o 
   3 -10  14        9.34       32.63     47.46 o 
   4 -10  14     1337.53     1189.05    112.29 o 
  -5  -9  14     1003.11     1106.84     92.38 o 
  -4  -9  14       31.44       40.15     25.76 o 
  -3  -9  14      639.95      598.57     52.23 o 
  -2  -9  14      203.40      244.14     38.25 o 
  -1  -9  14      297.34      307.17     42.00 o 
   0  -9  14      165.71      177.16     37.00 o 
   1  -9  14      154.84      131.79     55.94 o 
   2  -9  14     1084.32      970.39    105.94 o 
   3  -9  14        2.30       21.61     43.65 o 
   4  -9  14      650.00      597.49     90.68 o 
  -5  -8  14     1919.66     2107.08     91.21 o 
  -4  -8  14      315.91      321.81     42.29 o 
  -3  -8  14      908.01      895.48     62.92 o 
  -2  -8  14      140.67      144.53     34.75 o 
  -1  -8  14      867.60      931.43     62.19 o 
   0  -8  14       25.61        6.83     28.82 o 
   1  -8  14      279.16      237.30     59.75 o 
   2  -8  14       14.19      -24.58     39.83 o 
   3  -8  14      356.66      369.09     75.85 o 
   4  -8  14      500.16      397.06     79.67 o 
   5  -8  14      111.38      157.21     65.68 o 
  -6  -7  14      155.38       96.56     37.10 o 
  -5  -7  14     1490.86     1402.89    164.42 o 
  -4  -7  14      252.25      258.00     42.87 o 
  -3  -7  14      755.05      770.23     60.17 o 
  -2  -7  14      480.51      402.69     45.96 o 
  -1  -7  14      956.06     1067.96     95.77 o 
   0  -7  14       20.23       11.48     24.63 o 
   1  -7  14      380.93      354.68     66.53 o 
   2  -7  14      292.15      314.85     67.38 o 
   3  -7  14      628.11      644.10     88.14 o 
   4  -7  14      751.67      757.67     99.16 o 
   5  -7  14      216.76      294.93     77.12 o 
  -6  -6  14      278.80      314.70     37.11 o 
  -5  -6  14      622.02      343.11    192.81 o 
  -4  -6  14      390.79      526.92     83.48 o 
  -3  -6  14      396.29      469.96    129.03 o 
  -2  -6  14     1430.21     1535.44    168.65 o 
  -1  -6  14      895.54      808.82     62.47 o 
   0  -6  14     1386.16     1432.28    108.90 o 
   1  -6  14     1362.06     1366.60    112.29 o 
   2  -6  14      415.34      389.85     74.58 o 
   3  -6  14      847.53      952.85     72.64 o 
   4  -6  14     1011.72     1068.32     81.20 o 
   5  -6  14      722.51      715.93     69.96 o 
  -6  -5  14      125.36      121.71     30.28 o 
  -5  -5  14      710.86      905.14    105.94 o 
  -4  -5  14      835.53     1202.23    159.97 o 
  -3  -5  14      337.09      339.98     46.46 o 
  -2  -5  14       24.43       72.90     36.23 o 
  -1  -5  14       13.33       42.80     42.38 o 
   0  -5  14      522.40      547.06     79.67 o 
   1  -5  14     1087.57     1119.81     72.85 o 
   2  -5  14      353.52      431.80     52.49 o 
   3  -5  14      170.03      108.92     37.88 o 
   4  -5  14     1657.27     1710.59     94.65 o 
   5  -5  14      320.24      335.90     53.54 o 
  -6  -4  14       11.87       17.37     47.46 o 
  -5  -4  14     1684.75     1594.15    121.19 o 
  -4  -4  14      544.14      451.30     73.31 o 
  -3  -4  14      591.19      630.97     86.45 o 
  -2  -4  14      740.38      777.16     90.68 o 
  -1  -4  14      231.54      194.93     56.36 o 
   0  -4  14      466.70      486.72     51.91 o 
   1  -4  14      180.80      275.45     44.47 o 
   2  -4  14      507.18      443.96     54.30 o 
   3  -4  14      164.97      113.87     39.09 o 
   4  -4  14      597.56      648.91     68.33 o 
   5  -4  14       16.98        7.42     38.23 o 
  -6  -3  14       19.06       18.22     46.19 o 
  -5  -3  14     2067.20     2163.25    140.26 o 
  -4  -3  14      257.97      340.70     69.50 o 
  -3  -3  14     1593.86     1675.51    123.31 o 
  -2  -3  14      912.24      953.44    100.43 o 
  -1  -3  14     1216.61     1178.00     73.62 o 
   0  -3  14      199.51      228.17     43.50 o 
   1  -3  14       48.07       44.30     32.58 o 
   2  -3  14      261.93      278.84     62.50 o 
   3  -3  14       60.01       31.60     91.53 o 
   4  -3  14       63.96       77.05     52.12 o 
   5  -3  14        0.25       36.19     38.73 o 
  -6  -2  14       80.63       13.56     47.88 o 
  -5  -2  14     3161.91     3271.79    175.86 o 
  -4  -2  14      618.53      844.54    100.85 o 
  -3  -2  14     1759.04     1807.72    130.52 o 
  -2  -2  14      539.53      496.42     54.49 o 
  -1  -2  14     1261.69     1298.02     77.40 o 
   0  -2  14      406.75      375.85     50.30 o 
   1  -2  14      519.81      499.19     57.49 o 
   2  -2  14      166.01      147.94     41.34 o 
   3  -2  14      392.94      378.72     54.58 o 
   4  -2  14      275.28      230.44     48.94 o 
   5  -2  14       57.57       46.52     40.67 o 
  -6  -1  14       59.10       49.16     52.55 o 
  -5  -1  14     1552.44     1756.03    136.45 o 
  -4  -1  14      534.25      464.86     81.78 o 
  -3  -1  14      449.16      436.21    106.57 o 
  -2  -1  14      978.04      960.94     73.75 o 
  -1  -1  14      239.46      252.75     46.14 o 
   0  -1  14      777.75      828.39     69.82 o 
   1  -1  14      633.98      596.64     60.82 o 
   2  -1  14      850.77      877.19     73.99 o 
   3  -1  14      927.73      868.77     94.71 o 
   4  -1  14      587.67      656.91     71.31 o 
  -6   0  14       34.43      144.92     62.29 o 
  -5   0  14      854.62     1011.49    116.11 o 
  -4   0  14       81.73       -5.51     50.43 o 
  -3   0  14     1262.11     1298.41    121.83 o 
  -2   0  14     1149.82     1143.07     80.12 o 
  -1   0  14      142.15      169.86     40.72 o 
   0   0  14     1192.29     1337.05     84.18 o 
   1   0  14      135.56       49.43     39.09 o 
   2   0  14      849.00      959.73     80.52 o 
   3   0  14      197.68      202.46     48.50 o 
   4   0  14     1236.81     1266.15     93.23 o 
  -5   1  14     1915.72     1759.84    143.23 o 
  -4   1  14       27.12       40.76     36.56 o 
  -3   1  14      569.37      554.28     65.47 o 
  -2   1  14       19.13       27.94     35.47 o 
  -1   1  14      400.43      383.28     54.23 o 
   0   1  14      266.81      276.44     50.93 o 
   1   1  14        9.83      -57.21     90.47 o 
   2   1  14      412.16      451.49     60.73 o 
   3   1  14        1.80       41.49     50.43 o 
  -4   2  14       44.96       21.72     42.59 o 
  -3   2  14     1417.95     1195.46     86.45 o 
  -2   2  14      177.95      157.17     45.53 o 
  -1   2  14      564.27      636.62    104.45 o 
   0   2  14       53.67       31.35     43.86 o 
   1   2  14      173.81      140.97     45.07 o 
   2   2  14      311.63      336.73     83.06 o 
  -3   3  14     1143.02     1208.39    151.70 o 
  -2   3  14      281.16      313.64     62.08 o 
  -1   3  14      369.17      385.51     66.32 o 
   0   3  14      194.11      209.76     47.41 o 
   1   3  14      369.47      432.93     60.38 o 
  -1 -11  15       83.98      113.14     49.16 o 
   0 -11  15      569.77      627.14     59.57 o 
  -3 -10  15      370.65      332.64     63.56 o 
  -2 -10  15       25.67      -38.56     38.56 o 
  -1 -10  15      356.91      397.24     51.49 o 
   0 -10  15      154.04      134.57     57.42 o 
   1 -10  15      380.68      349.17     73.73 o 
   2 -10  15     1593.02     1326.34    115.68 o 
  -4  -9  15        6.83      -38.99     38.99 o 
  -3  -9  15      781.89      716.30     59.36 o 
  -2  -9  15        9.45       24.14     27.33 o 
  -1  -9  15      530.39      548.78     58.88 o 
   0  -9  15        5.37       11.44     43.22 o 
   1  -9  15      681.44      479.69     79.67 o 
   2  -9  15       85.62      107.21     55.94 o 
   3  -9  15      298.07      312.73     72.46 o 
  -4  -8  15      398.79      435.37     49.10 o 
  -3  -8  15      357.43      475.59     80.72 o 
  -2  -8  15      163.47      162.99     59.54 o 
  -1  -8  15      690.41      648.56     59.93 o 
   0  -8  15      199.23      100.01     52.97 o 
   1  -8  15      327.06      262.73     64.83 o 
   2  -8  15      323.50      370.36     73.31 o 
   3  -8  15       32.56       26.70     50.43 o 
  -5  -7  15      889.67      989.88    102.97 o 
  -4  -7  15      163.00      253.98     43.86 o 
  -3  -7  15      952.49      937.73     69.62 o 
  -2  -7  15      457.24      403.03     52.55 o 
  -1  -7  15      315.80      224.16     64.41 o 
   0  -7  15      408.43      349.17     66.53 o 
   1  -7  15      639.84      653.85     89.84 o 
   2  -7  15     1091.31     1296.26    118.65 o 
   3  -7  15      632.49      672.92     99.16 o 
   4  -7  15     1177.20     1225.07    128.82 o 
  -5  -6  15      152.30      155.94     56.36 o 
  -4  -6  15       63.27      -34.98     72.67 o 
  -3  -6  15       82.53       52.97     47.88 o 
  -2  -6  15      101.54      120.35     54.24 o 
  -1  -6  15      891.64      816.15     97.46 o 
   0  -6  15      428.30      386.46     72.04 o 
   1  -6  15      183.83      186.03     59.33 o 
   2  -6  15      965.18     1139.04    117.80 o 
   3  -6  15      350.92      352.56     77.55 o 
   4  -6  15     1074.61     1126.76    124.16 o 
  -5  -5  15     1498.29     1372.95    116.96 o 
  -4  -5  15        7.55       43.65     52.12 o 
  -3  -5  15      281.79      262.30     64.41 o 
  -2  -5  15        4.07       79.67     47.46 o 
  -1  -5  15      554.99      539.44     81.36 o 
   0  -5  15        1.99        2.97     41.95 o 
   1  -5  15      605.46      674.19     94.50 o 
   2  -5  15      643.07      612.74     94.50 o 
   3  -5  15       55.22       53.18     36.56 o 
   4  -5  15     1876.83     1858.25    100.35 o 
  -5  -4  15      966.67      953.02    106.79 o 
  -4  -4  15       14.86       -2.12     44.07 o 
  -3  -4  15      551.89      505.11     80.94 o 
  -2  -4  15       34.10      -38.56     38.56 o 
  -1  -4  15       82.78       62.29     50.85 o 
   0  -4  15      277.91      329.25     72.04 o 
   1  -4  15      836.89      866.37    176.07 o 
   2  -4  15      567.40      533.06     61.72 o 
   3  -4  15       68.56       70.34     41.18 o 
   4  -4  15     1481.60     1452.72     95.91 o 
  -5  -3  15      971.05      977.59    111.87 o 
  -4  -3  15        0.31      -13.98     43.65 o 
  -3  -3  15     1764.40     1963.66    136.45 o 
  -2  -3  15       79.03      141.11     59.33 o 
  -1  -3  15     1916.38     1615.76    131.36 o 
   0  -3  15       42.65       -9.40     31.98 o 
   1  -3  15     1372.96     1493.74     87.51 o 
   2  -3  15      172.47      166.57     44.05 o 
   3  -3  15      935.38      897.93     77.45 o 
  -5  -2  15      858.49      962.34    113.57 o 
  -4  -2  15      357.57      282.22     70.77 o 
  -3  -2  15      123.64      118.65     58.48 o 
  -2  -2  15       31.44       31.78     53.82 o 
  -1  -2  15      634.66      613.30     63.04 o 
   0  -2  15       96.14       67.03     47.04 o 
   1  -2  15      977.57     1113.99     82.84 o 
   2  -2  15      406.95      441.40    108.06 o 
   3  -2  15      631.64      637.34     69.37 o 
  -4  -1  15      275.81      182.21     70.34 o 
  -3  -1  15      919.62      878.86    109.33 o 
  -2  -1  15      790.45      851.37     73.12 o 
  -1  -1  15      140.56      106.83     54.03 o 
   0  -1  15      440.05      416.12     90.89 o 
   1  -1  15     1549.24     1601.08    139.41 o 
   2  -1  15      454.77      520.73     62.73 o 
   3  -1  15     1751.15     1547.74     98.42 o 
  -4   0  15      214.65      252.56     73.31 o 
  -3   0  15       24.63      104.24     61.44 o 
  -2   0  15        6.34       45.56     38.35 o 
  -1   0  15      130.06      143.73     85.81 o 
   0   0  15      203.12      259.29     52.87 o 
   1   0  15       36.86       -7.13     88.56 o 
   2   0  15      284.67      308.32     58.07 o 
  -3   1  15      117.29       34.45     38.23 o 
  -2   1  15       92.83       83.47     43.77 o 
  -1   1  15       89.69      118.80     43.14 o 
   0   1  15        7.62       10.59     52.33 o 
   1   1  15       53.10      109.11     46.04 o 
  -1  -9  16      984.25     1032.68    110.60 o 
   0  -9  16      776.12      851.32    106.79 o 
  -2  -8  16      116.64       11.02     47.04 o 
  -1  -8  16     1501.35     1261.93    119.07 o 
   0  -8  16      724.90      747.07     96.62 o 
   1  -8  16     1979.67     1851.79    135.60 o 
  -3  -7  16      693.16      636.90     90.26 o 
  -2  -7  16      190.66      229.67     65.68 o 
  -1  -7  16     1009.50      874.62    102.12 o 
   0  -7  16     1011.16      900.90    108.90 o 
   1  -7  16     1219.50     1444.99    127.97 o 
   2  -7  16     2522.76     2589.12    163.99 o 
  -3  -6  16      167.30      225.86     66.53 o 
  -2  -6  16      197.54      224.59     65.68 o 
  -1  -6  16      511.80      461.04     81.78 o 
   0  -6  16      417.83      416.12     80.09 o 
   1  -6  16      295.09      390.28     79.67 o 
   2  -6  16     1482.69     1649.66    136.45 o 
  -3  -5  16      185.23      176.28     66.53 o 
  -2  -5  16       44.43       20.76     47.88 o 
  -1  -5  16     1071.95     1017.00    110.60 o 
   0  -5  16       22.63      -42.38     44.92 o 
   1  -5  16      172.33      262.73     75.43 o 
   2  -5  16     1039.14     1053.45    119.92 o 
  -3  -4  16      619.90      549.18     88.14 o 
  -2  -4  16        1.94       36.02     44.49 o 
  -1  -4  16      398.57      380.11     82.21 o 
   0  -4  16        0.74       42.80     53.82 o 
   1  -4  16      935.98      947.51    119.07 o 
   2  -4  16       27.33       -5.51     50.43 o 
  -3  -3  16     1746.46     1781.03    139.84 o 
  -2  -3  16      108.92       71.61     63.99 o 
  -1  -3  16     1991.82     1999.68    150.01 o 
   0  -3  16      476.18      470.79     92.38 o 
   1  -3  16     1191.79     1107.26     86.74 o 
  -2  -2  16       24.19      -41.95     41.95 o 
  -1  -2  16     1218.48     1397.53    138.14 o 
   0  -2  16      224.76      189.72     73.10 o 
   1  -2  16      999.80      904.29    115.26 o 
  -1  -1  16      957.33      975.05    119.50 o 
                                                 
